# Supplementary material for: Genome-wide DNA methylation analysis in blood cells from patients with Werner syndrome
Source: Clin Epigenetics. 2017 Aug 30;9:92. doi: 10.1186/s13148-017-0389-4 (PMC5577832; doi:10.1186/s13148-017-0389-4)
Supplement: Supplementary file 2 — List of DMPs between WS and CTR. (XLS 531 kb) [file 13148_2017_389_MOESM2_ESM.xls]

## Sheet: Sheet1
ID_REF	Genome_Build	CHR	MAPINFO	UCSC_RefGene_Name	UCSC_RefGene_Accession	UCSC_RefGene_Group	UCSC_CpG_Islands_Name	Relation_to_UCSC_CpG_Island	p-value	BH corrected p-value	WS_mean	WS_sd	CTR_mean	CTR_sd	Delta_WS_mean-CTR_mean	Methyl450_Loci	p-value in GSE42865	WS_mean in GSE42865	WS_sd in GSE42865	CTR_mean in GSE42865	CTR_sd in GSE42865	Delta_WS_mean-CTR_mean in GSE42865	p-value in GSE75310	DSK_mean in GSE75310	DSK_sd in GSE75310	CTR_mean in GSE75310	CTR_sd in GSE75310	Delta_DSK_mean-CTR_mean in GSE75310
cg15294279	37	3	174842010	NAALADL2	NM_207015	Body			9.48236e-10	0.000803303	0.866423	0.00326838	0.287046	0.00140642	0.579377	NA
cg26845082	37	3	13555664						6.74907e-09	0.00168553	0.44309	0.00189793	0.0267372	0.00372043	0.416353	TRUE	0.304227	0.363472	0.197597	0.18433	0.215478	0.179142	0.350216	0.171684	0.197972	0.383455	0.368334	-0.211771
cg23432430	37	12	125538377				chr12:125534060-125534527	S_Shelf	8.74606e-09	0.00168553	0.935648	0.00224238	0.479092	0.00434161	0.456556	TRUE	0.4381	0.594646	0.2157	0.742959	0.251244	-0.148313	0.128711	0.90811	0.017833	0.712797	0.221098	0.195313
cg00597723	37	5	158691793	UBLCP1	NM_145049	5URT	chr5:158690013-158690541	S_Shore	1.04509e-08	0.00168553	0.239601	0.00548325	0.914119	0.00518719	-0.674518	NA
cg13956086	37	7	2434521						1.08217e-08	0.00168553	0.491222	0.00494425	0.0263356	0.00175883	0.464887	TRUE	0.931565	0.140228	0.246227	0.124858	0.182389	0.0153703	0.995979	0.216463	0.212368	0.215688	0.205133	0.000775545
cg16995742	37	2	237992612	COPS8;COPS8	NM_198189;NM_006710	TSS1500;TSS1500	chr2:237994004-237994876	N_Shore	1.19378e-08	0.00168553	0.0454479	0.00196077	0.620722	0.00635981	-0.575274	TRUE	0.670762	0.487446	0.488918	0.624354	0.189957	-0.136908	0.558034	0.590867	0.357336	0.45795	0.23692	0.132917
cg17779733	37	22	49589242						7.54621e-08	0.00913259	0.0332919	0.00553153	0.850845	0.0139414	-0.817553	NA
cg06052372	37	16	83967808						1.03686e-07	0.0109797	0.913951	0.00389646	0.497677	0.00729286	0.416274	TRUE	0.483961	0.585635	0.17761	0.714636	0.278587	-0.129001	0.608009	0.700539	0.185177	0.63275	0.168876	0.0677889
cg23928292	37	12	21815474						1.18951e-07	0.0111966	0.880417	0.00481138	0.26444	0.0117132	0.615978	TRUE	0.21775	0.829942	0.064813	0.735908	0.113023	0.094034	0.319258	0.843441	0.0390281	0.81559	0.0332966	0.0278514
cg10360725	37	8	144139316						3.30962e-07	0.0280376	0.162456	0.0193317	0.902737	0.00356568	-0.740281	NA
cg14782559	37	6	33131893	COL11A2;COL11A2;COL11A2	NM_080680;NM_080679;NM_080681	Body;Body;Body	chr6:33129291-33129718	S_Shelf	5.18615e-07	0.0354501	0.885016	0.00350318	0.466801	0.0119224	0.418216	TRUE	0.0891017	0.658424	0.184714	0.428138	0.00878221	0.230286	0.602687	0.649952	0.206475	0.571117	0.199463	0.0788345
cg18673341	37	7	22481962	STEAP1B;STEAP1B	NM_207342;NM_001164460	Body;Body			5.27872e-07	0.0354501	0.508567	0.0132271	0.026092	0.00569101	0.482476	TRUE	0.00128905	0.0244802	0.0126003	0.599001	0.182403	-0.574521	0.966231	0.393506	0.232353	0.400705	0.229042	-0.00719939
cg26822175	37	22	27018010	CRYBA4	NM_001886	5URT			5.70855e-07	0.0354501	0.447589	0.0101013	0.915316	0.0100305	-0.467727	TRUE	0.787332	0.709224	0.134031	0.682616	0.102475	0.0266071	0.0428889	0.857943	0.0127034	0.876208	0.00649525	-0.018265
cg08161337	37	22	45814116	RIBC2	NM_015653	Body			5.85845e-07	0.0354501	0.448775	0.00996559	0.854502	0.00742708	-0.405727	NA
cg22664298	37	5	128795827	ADAMTS19-AS1;ADAMTS19	NR_125748;NM_133638	Body;TSS1500	chr5:128795503-128797417	Island	7.15931e-07	0.0398496	0.379348	0.00666164	0.0809861	0.00692669	0.298361	TRUE	0.747502	0.242037	0.188781	0.199355	0.118259	0.042682	0.593184	0.19875	0.138689	0.262543	0.178706	-0.0637927
cg13885829	37	1	17482041						7.98392e-07	0.0398496	0.0327032	0.00133253	0.566893	0.017632	-0.53419	NA
cg07584620	37	1	2265881	MORN1	NM_024848	Body	chr1:2266007-2266432	N_Shore	7.99669e-07	0.0398496	0.899071	0.0113835	0.412456	0.0114049	0.486615	TRUE	0.508464	0.751581	0.228143	0.847664	0.00614121	-0.0960835	0.356078	0.870299	0.00859366	0.862765	0.0123845	0.0075343
cg20757478	37	6	31012262						8.98818e-07	0.0423021	0.22708	0.00160568	0.888017	0.0224789	-0.660937	NA
cg17628377	37	5	180121337						1.03154e-06	0.0431939	0.871808	0.00252646	0.266268	0.0212218	0.60554	NA
cg15865722	37	11	68860657						1.03255e-06	0.0431939	0.225722	0.00986072	0.909691	0.0220403	-0.683969	NA
cg16507569	37	6	33158020	COL11A2;COL11A2;COL11A2;COL11A2	NM_001163771;NM_080680;NM_080679;NM_080681	Body;Body;Body;Body	chr6:33159991-33160263	N_Shore	1.07073e-06	0.0431939	0.92699	0.00557174	0.51491	0.0135816	0.412079	TRUE	0.108435	0.834126	0.0379475	0.629608	0.211899	0.204518	0.538444	0.696936	0.22862	0.792453	0.183105	-0.0955161
cg05092371	37	2	204731519	CTLA4;CTLA4	NM_005214;NM_001037631	TSS1500;TSS1500			1.2105e-06	0.0444753	0.518983	0.0130157	0.923148	0.00714392	-0.404166	TRUE	0.561053	0.682722	0.187275	0.533713	0.439501	0.149009	0.0191538	0.615068	0.169331	0.88465	0.0114891	-0.269582
cg13928473	37	1	6063654	KCNAB2	NM_001199861	5URT			1.25082e-06	0.0444753	0.012585	0.00238489	0.366325	0.0128831	-0.35374	TRUE	0.364132	0.1854	0.188508	0.367458	0.298898	-0.182058	0.220443	0.21719	0.189963	0.471838	0.3203	-0.254647
cg15658768	37	12	131144948						1.30864e-06	0.0444753	0.651217	0.00186195	0.757299	0.00351061	-0.106082	NA
cg00568405	37	11	84235356	DLG2;DLG2;DLG2	NM_001300983;NM_001364;NM_001142699	Body;Body;Body			1.31249e-06	0.0444753	0.541319	0.0080822	0.900634	0.0107756	-0.359315	NA
cg21109045	37	6	105706081						1.39282e-06	0.0453821	0.526209	0.0133654	0.903304	0.00521879	-0.377095	TRUE	0.584172	0.437985	0.230476	0.523556	0.110143	-0.0855709	0.129247	0.831558	0.028187	0.856825	0.00563166	-0.0252665
cg03327352	37	1	46979222	DMBX1;DMBX1	NM_147192;NM_172225	3UTR;3UTR			1.47587e-06	0.0457125	0.828863	0.0209793	0.228501	0.00985092	0.600362	TRUE	0.59095	0.542157	0.272325	0.63787	0.0894728	-0.095713	0.026355	0.387589	0.248626	0.754957	0.0339572	-0.367369
cg09307883	37	9	140077638	ANAPC2	NM_013366	Body	chr9:140075158-140075375	S_Shelf	1.51088e-06	0.0457125	0.915542	0.0156586	0.457327	0.00845099	0.458215	TRUE	0.508429	0.726797	0.258708	0.835755	0.00600304	-0.108959	0.872617	0.751431	0.206328	0.727402	0.19982	0.0240289
cg09817414	37	14	101077741						1.61869e-06	0.0466587	0.892623	0.0169062	0.244896	0.019211	0.647726	NA
cg27154731	37	6	169248185						1.65231e-06	0.0466587	0.0445103	0.0116695	0.556298	0.0166403	-0.511788	TRUE	1.14543e-05	0.529223	0.0278366	0.86406	0.0205609	-0.334837	0.73266	0.690553	0.400963	0.594908	0.353372	0.0956454
cg19539986	37	14	35032169	SNX6;SNX6	NM_152233;NM_021249	3UTR;3UTR			1.90051e-06	0.0519364	0.464462	0.013612	0.904671	0.0119381	-0.440209	TRUE	0.799905	0.694862	0.402985	0.624217	0.23608	0.0706449	0.198011	0.39322	0.21357	0.58999	0.16835	-0.19677
cg04385200	37	12	114030510				chr12:114029318-114029752	S_Shore	2.488e-06	0.0633117	0.563895	0.0116398	0.891476	0.00850089	-0.327581	TRUE	0.53478	0.556455	0.329199	0.694872	0.149822	-0.138417	0.52075	0.792558	0.165877	0.710665	0.173719	0.0818928
cg18459489	37	10	118890977	VAX1	NM_199131	3UTR	chr10:118892161-118892639	N_Shore	2.49967e-06	0.0633117	0.124268	0.00204513	0.176518	0.00105603	-0.0522497	TRUE	0.350004	0.201935	0.0922139	0.285819	0.125064	-0.0838846	0.484969	0.166377	0.0339619	0.18232	0.0261402	-0.0159433
cg00279662	37	5	54989614	SLC38A9;SLC38A9;SLC38A9;SLC38A9;SLC38A9	NM_001258287;NM_001258286;NR_047649;NM_173514;NM_001282429	TSS1500;TSS1500;TSS1500;Body;5URT			2.54097e-06	0.0633117	0.0633605	0.00691753	0.616535	0.0234703	-0.553175	NA
cg14112997	37	22	17591088	IL17RA;IL17RA	NM_014339;NM_001289905	3UTR;3UTR	chr22:17589440-17590287	S_Shore	2.93268e-06	0.0709839	0.834684	0.025221	0.0911998	0.0229342	0.743484	TRUE	0.801176	0.406186	0.404434	0.486804	0.386794	-0.0806186	0.543204	0.383767	0.343544	0.231013	0.326814	0.152754
cg03549208	37	2	203642154	ICA1L;ICA1L;ICA1L	NM_001288623;NM_001288622;NM_138468	3UTR;3UTR;3UTR	chr2:203638927-203639157	S_Shelf	3.08844e-06	0.0726775	0.0748929	0.0211934	0.853337	0.0292958	-0.778444	TRUE	0.679651	0.530748	0.449243	0.378166	0.466181	0.152582	0.357178	0.695477	0.368033	0.879177	0.017299	-0.183701
cg27114706	37	12	92527244	C12orf79;C12orf79;C12orf79;C12orf79;C12orf79	NR_046159;NR_046160;NM_001256375;NM_001256374;NM_001256373	Body;Body;5URT;5URT;5URT			3.21304e-06	0.0735661	0.933136	0.00824555	0.43912	0.0216587	0.494016	TRUE	0.53523	0.497079	0.0234786	0.599138	0.316204	-0.10206	0.295564	0.810249	0.219279	0.935915	0.00650743	-0.125666
cg11010744	37	7	171613						4.32317e-06	0.0963787	0.778129	0.0244545	0.128245	0.0219214	0.649884	TRUE	0.385501	0.631759	0.289913	0.40881	0.331228	0.222949	0.0391184	0.760298	0.0100935	0.358063	0.305847	0.402236
cg25174111	37	11	65631880	MUS81	NM_025128	Body	chr11:65624495-65628596	S_Shelf	5.01514e-06	0.108756	0.133397	0.0314465	0.868677	0.0223268	-0.73528	TRUE	0.826387	0.669032	0.389754	0.596901	0.435443	0.0721315	0.762349	0.651945	0.297995	0.584665	0.303245	0.06728
cg02754929	37	4	3295736				chr4:3293714-3294595	S_Shore	5.13513e-06	0.108756	0.558435	0.00998816	0.77147	0.00515598	-0.213036	TRUE	0.0444239	0.615	0.115784	0.396648	0.0926505	0.218352	0.209232	0.534041	0.0977667	0.63989	0.114455	-0.105849
cg24668570	37	10	134973778	KNDC1	NM_152643	TSS200	chr10:134973510-134974311	Island	5.63235e-06	0.114979	0.408734	0.0200374	0.0248715	0.00530887	0.383862	TRUE	0.399205	0.0689707	0.0267466	0.0537768	0.009631	0.0151939	0.250368	0.267461	0.290548	0.08231	0.0173123	0.185151
cg23803868	37	19	2340235	SPPL2B;SPPL2B	NM_001077238;NM_152988	Body;Body	chr19:2339007-2340236	Island	5.70041e-06	0.114979	0.912767	0.0250818	0.441729	0.00467061	0.471038	TRUE	0.574619	0.41547	0.339147	0.554899	0.242598	-0.13943	0.375182	0.654633	0.250392	0.453085	0.338305	0.201548
cg14288249	37	12	99479060	ANKS1B;ANKS1B;ANKS1B;ANKS1B;ANKS1B;ANKS1B;ANKS1B;ANKS1B	NM_020140;NM_181670;NM_001204069;NM_001204070;NM_001204066;NM_001204067;NM_001204068;NM_152788	Body;Body;Body;Body;Body;Body;Body;Body			6.10138e-06	0.120205	0.25932	0.0156133	0.879382	0.0303855	-0.620062	NA
cg14293674	37	10	18995362				chr10:18999144-18999390	N_Shelf	6.74226e-06	0.129812	0.559768	0.00967873	0.918345	0.0177952	-0.358577	TRUE	0.329123	0.529836	0.335244	0.763305	0.177164	-0.233469	0.641543	0.737284	0.194215	0.797913	0.153369	-0.0606286
cg12186981	37	11	6804983	OR2AG1	NM_001004489	TSS1500			7.10961e-06	0.132608	0.511846	0.024617	0.942578	0.00144353	-0.430732	TRUE	0.740996	0.722305	0.238856	0.783424	0.213372	-0.0611181	0.180144	0.903394	0.0130509	0.604295	0.394205	0.299099
cg06430688	37	2	242490217	BOK-AS1	NR_033346	Body			7.20055e-06	0.132608	0.813138	0.02355	0.401404	0.00213945	0.411734	TRUE	0.590733	0.478901	0.32092	0.603207	0.215423	-0.124305	0.517631	0.58214	0.218327	0.674013	0.154368	-0.0918728
cg20161548	37	1	23425138	LUZP1;LUZP1	NM_033631;NM_001142546	5URT;5URT			7.43108e-06	0.133942	0.219635	0.0317847	0.877038	0.0209283	-0.657402	NA
cg26400897	37	14	22103807	OR10G2	NM_001005466	TSS1500			7.73855e-06	0.136578	0.259884	0.0149727	0.641163	0.0165224	-0.381279	NA
cg08468371	37	10	95653400	SLC35G1;SLC35G1	NM_153226;NM_001134658	TSS1500;TSS1500	chr10:95653641-95654181	N_Shore	8.1802e-06	0.13901	0.213938	0.00474632	0.0284495	0.00992292	0.185489	TRUE	0.585216	0.0362135	0.0326541	0.0592584	0.0713971	-0.0230448	0.410986	0.0859653	0.0529613	0.0622925	0.00819201	0.0236728
cg13447295	37	6	887704				chr6:887605-887908	Island	8.367e-06	0.13901	0.849076	0.00140057	0.956358	0.00624284	-0.107281	TRUE	0.0780881	0.940971	0.031034	0.835764	0.090919	0.105207	0.0172464	0.937402	0.00787243	0.819423	0.0719484	0.11798
cg07931809	37	22	50473988				chr22:50469866-50470420	S_Shelf	8.79063e-06	0.13901	0.54598	0.0130429	0.834304	0.0115314	-0.288324	NA
cg16749614	37	12	43203955						8.87522e-06	0.13901	0.0972056	0.0154277	0.761384	0.0371226	-0.664179	TRUE	0.540555	0.103044	0.0982969	0.150577	0.0893198	-0.0475322	0.348353	0.403523	0.25457	0.547077	0.121973	-0.143554
cg03407524	37	17	80043349	FASN;FASN	NM_004104;NM_004104	ExonBnd;Body	chr17:80046054-80046330	N_Shelf	8.88872e-06	0.13901	0.947893	0.00806055	0.732129	0.0102815	0.215764	TRUE	0.569228	0.605545	0.351243	0.737619	0.128903	-0.132074	0.596313	0.608165	0.346996	0.461367	0.394109	0.146798
cg05093818	37	4	87282697	MAPK10;MAPK10;MAPK10	NM_138982;NM_138980;NM_002753	TSS1500;TSS1500;5URT			8.95338e-06	0.13901	0.6023	0.0174827	0.89732	0.00382396	-0.29502	TRUE	0.252981	0.495917	0.353511	0.795122	0.20625	-0.299206	0.559423	0.715063	0.202173	0.632003	0.177293	0.0830601
cg04077732	37	19	21324849	ZNF431;ZNF431	NM_133473;NM_133473	5URT;1stExon			9.025e-06	0.13901	0.418673	0.0243493	0.0108902	0.00463108	0.407782	NA
cg01908508	37	2	87569142				chr2:87569197-87569617	N_Shore	9.2647e-06	0.140154	0.321872	0.00887372	0.844549	0.0307231	-0.522676	TRUE	0.00159942	0.925053	0.0263905	0.818736	0.0147529	0.106317	0.721956	0.807658	0.107682	0.832193	0.0755512	-0.0245341
cg23489384	37	14	21199099						9.57097e-06	0.141969	0.0252737	0.00277175	0.505667	0.029503	-0.480394	TRUE	0.779692	0.190876	0.218215	0.140083	0.235461	0.0507937	0.824255	0.410399	0.248258	0.370652	0.236178	0.0397463
cg18346634	37	1	29190137	OPRD1	NM_000911	3UTR	chr1:29189307-29189952	S_Shore	9.71981e-06	0.141969	0.162233	0.0432077	0.869567	0.00718532	-0.707334	TRUE	0.111164	0.415043	0.259389	0.712026	0.0177093	-0.296983	0.4	0.802101	0.021052	0.666717	0.298216	0.135384
cg18426912	37	20	13768752	NDUFAF5;NDUFAF5;NDUFAF5	NR_029377;NM_001039375;NM_024120	Body;Body;Body	chr20:13765166-13765909	S_Shelf	1.08021e-05	0.152687	0.693826	0.00104003	0.770994	0.00479545	-0.0771681	NA
cg08322574	37	17	40726131	PSMC3IP;PSMC3IP;PSMC3IP;PSMC3IP;PSMC3IP;PSMC3IP;PSMC3IP;PSMC3IP;PSMC3IP;PSMC3IP;PSMC3IP;PSMC3IP;PSMC3IP	NR_045671;NR_045670;NR_045669;NM_001256016;NM_001256015;NM_001256014;NM_013290;NM_016556;NM_013290;NM_016556;NM_001256016;NM_001256015;NM_001256014	Body;Body;Body;Body;Body;Body;Body;Body;ExonBnd;ExonBnd;ExonBnd;ExonBnd;ExonBnd	chr17:40729444-40729965	N_Shelf	1.08141e-05	0.152687	0.941429	0.000440814	0.933565	0.000236333	0.00786364	NA
cg06218007	37	5	149442230	CSF1R;CSF1R;CSF1R	NR_109969;NM_001288705;NM_005211	Body;Body;Body			1.11319e-05	0.154597	0.548698	0.0134812	0.838704	0.0127866	-0.290006	NA
cg00063703	37	12	20521087	PDE3A	NM_000921	TSS1500	chr12:20521616-20523122	N_Shore	1.1387e-05	0.15559	0.0368607	0.00054598	0.0229456	0.000711229	0.0139151	TRUE	0.118131	0.111207	0.0480318	0.205466	0.085187	-0.0942588	0.897817	0.137948	0.0156773	0.139657	0.0201381	-0.00170935
cg06537894	37	19	12978706	MAST1	NM_014975	Body	chr19:12978359-12978785	Island	1.19672e-05	0.160922	0.0598521	0.00242392	0.0210194	0.000737486	0.0388327	TRUE	0.190501	0.0209555	0.0160217	0.0465566	0.0289957	-0.0256011	0.308356	0.0814034	0.0138141	0.0648125	0.0264236	0.0165909
cg06263731	37	8	92109303						1.26962e-05	0.165852	0.909128	0.0278191	0.205148	0.037408	0.70398	NA
cg03602215	37	8	66044876						1.27254e-05	0.165852	0.762221	0.020662	0.236117	0.0280758	0.526104	NA
cg08203284	37	7	27171528	HOXA4	NM_002141	TSS1500	chr7:27169572-27170638	S_Shore	1.31456e-05	0.168733	0.958563	0.000202231	0.966329	0.000477778	-0.00776642	TRUE	0.253787	0.901738	0.0462883	0.937054	0.00167946	-0.035316	0.275568	0.917827	0.0109946	0.910628	0.00482191	0.00719995
cg07158237	37	3	76181421						1.36805e-05	0.172978	0.316555	0.0144427	0.653896	0.0175933	-0.337341	NA
cg21598751	37	1	159791473						1.39753e-05	0.174106	0.902911	0.00365958	0.512032	0.0262625	0.390878	NA
cg10832088	37	6	89792217	PNRC1	NM_006813	Body	chr6:89790137-89791781	S_Shore	1.58029e-05	0.192941	0.0687526	0.000676305	0.059034	7.04911e-05	0.00971862	NA
cg24299929	37	1	235756882	MIR5096;GNG4;GNG4;GNG4	NR_039973;NM_001098722;NM_001098721;NM_004485	Body;5URT;5URT;5URT			1.59426e-05	0.192941	0.928437	0.0029411	0.879239	0.00180309	0.0491983	TRUE	0.829609	0.832238	0.0440233	0.840053	0.0467385	-0.00781502	0.0163621	0.871451	0.0119298	0.779308	0.0545163	0.092143
cg14851186	37	8	49642572	EFCAB1;EFCAB1;EFCAB1	NR_024605;NM_024593;NM_001142857	Body;Body;Body			1.64952e-05	0.195605	0.0862082	0.0535798	0.855014	0.00925244	-0.768806	NA
cg23513244	37	18	55938203	NEDD4L;NEDD4L;NEDD4L;NEDD4L;NEDD4L;NEDD4L;NEDD4L;NEDD4L;NEDD4L;NEDD4L	NM_015277;NM_001243960;NM_001144967;NM_001144964;NM_001144965;NM_001144971;NM_001144968;NM_001144969;NM_001144970;NM_001144966	Body;Body;Body;5URT;5URT;5URT;Body;Body;5URT;5URT			1.67798e-05	0.195605	0.208803	0.0373759	0.88328	0.0299689	-0.674477	NA
cg06679270	37	15	101084980	CERS3;CERS3;CERS3;CERS3	NM_001290342;NM_001290341;NM_178842;NM_001290343	TSS1500;TSS1500;TSS200;TSS200	chr15:101084428-101085178	Island	1.68554e-05	0.195605	0.779133	0.0120154	0.512663	0.0146517	0.26647	TRUE	0.223675	0.804554	0.169448	0.655101	0.0811577	0.149453	0.220923	0.628427	0.103313	0.700392	0.0206988	-0.0719652
cg21579782	37	6	40930418	LOC101929555	NR_110873	Body			1.72405e-05	0.196251	0.644509	0.00364327	0.701758	0.00186779	-0.0572497	NA
cg10104480	37	16	72955250	ZFHX3;ZFHX3	NM_001164766;NM_006885	Body;Body			1.73744e-05	0.196251	0.175114	0.00190949	0.2329	0.00367396	-0.0577859	TRUE	0.378825	0.569448	0.131027	0.489389	0.0611544	0.0800587	0.00535123	0.143575	0.0252827	0.220628	0.0259337	-0.0770527
cg07216619	37	15	27035245						1.81702e-05	0.202539	0.519121	0.0275123	0.906429	0.00554819	-0.387309	TRUE	0.155615	0.563439	0.162005	0.343052	0.187601	0.220387	0.671573	0.547795	0.165461	0.47336	0.290311	0.0744346
cg17722393	37	3	52258063	TLR9	NM_017442	Body	chr3:52255365-52255763	S_Shelf	1.8737e-05	0.206145	0.921699	0.00140597	0.894781	0.00137381	0.0269181	NA
cg13593562	37	9	13432483	FLJ41200	NR_033863	TSS1500			1.99733e-05	0.21693	0.701675	0.00498055	0.793428	0.00464278	-0.0917525	TRUE	0.184037	0.20919	0.203649	0.439095	0.182289	-0.229905	0.116057	0.710199	0.0380014	0.752485	0.0260432	-0.042286
cg21442271	37	22	18738315				chr22:18736898-18737848	S_Shore	2.11672e-05	0.222117	0.214665	0.019089	0.782869	0.0382922	-0.568204	TRUE	0.261022	0.593576	0.277636	0.801788	0.0122486	-0.208213	0.641792	0.520671	0.317193	0.610435	0.183952	-0.0897642
cg27024950	37	10	130268735						2.12308e-05	0.222117	0.741575	0.000568601	0.850285	0.00817244	-0.10871	TRUE	0.299648	0.668738	0.0668594	0.730288	0.0736854	-0.0615503	0.530218	0.824561	0.0275966	0.813662	0.017603	0.0108987
cg17046825	37	13	21081216	CRYL1	NM_015974	Body			2.12375e-05	0.222117	0.680928	0.00976726	0.88707	0.0120813	-0.206142	NA
cg06262814	37	2	220364175	GMPPA;GMPPA	NM_013335;NM_205847	5URT;5URT	chr2:220361462-220363254	S_Shore	2.15876e-05	0.223025	0.86757	0.00206757	0.839576	0.000461287	0.0279936	NA
cg23114830	37	14	97619710						2.26812e-05	0.2315	0.934966	0.00100227	0.918093	0.000816683	0.0168735	NA
cg10048706	37	7	31380650	NEUROD6	NM_022728	TSS200			2.43297e-05	0.241633	0.8225	0.0144409	0.317748	0.0366192	0.504752	NA
cg10708761	37	2	39892612	TMEM178A;TMEM178A	NM_152390;NM_001167959	TSS1500;TSS200	chr2:39893121-39893496	N_Shore	2.45727e-05	0.241633	0.118505	0.00731218	0.220057	0.00309317	-0.101552	TRUE	0.185519	0.475076	0.10775	0.351059	0.102869	0.124018	0.332977	0.228537	0.0769227	0.275043	0.0434515	-0.0465052
cg05977333	37	16	86029348						2.46369e-05	0.241633	0.471286	0.0136628	0.848225	0.026133	-0.376939	TRUE	0.409887	0.131742	0.201136	0.272399	0.210343	-0.140657	0.708381	0.538052	0.168655	0.443207	0.453139	0.094844
cg06763829	37	20	61885236	FLJ16779;NKAIN4	NR_024389;NM_152864	TSS200;Body	chr20:61884644-61886387	Island	2.48149e-05	0.241633	0.351276	0.023179	0.0341454	0.00897276	0.31713	TRUE	0.318251	0.0132191	0.00898223	0.023349	0.015399	-0.0101299	0.302343	0.0435133	0.0109424	0.03439	0.0119108	0.00912332
cg03495753	37	8	23565098	NKX2-6	NM_001136271	TSS1500	chr8:23562475-23565175	Island	2.55587e-05	0.246048	0.0247582	0.0142901	0.278896	0.0140877	-0.254138	TRUE	0.975454	0.241097	0.0870568	0.244189	0.166779	-0.00309207	0.653798	0.247179	0.081464	0.227178	0.0235605	0.0200011
cg13691697	37	3	14862506	FGD5	NM_152536	1stExon			2.64836e-05	0.250495	0.88801	0.00233412	0.924476	0.00172982	-0.0364661	TRUE	0.334255	0.819244	0.0372213	0.843269	0.00946645	-0.0240247	0.55058	0.82557	0.0133196	0.83096	0.010646	-0.00538983
cg03421616	37	4	109933679	COL25A1;COL25A1;COL25A1;COL25A1	NR_045756;NM_198721;NM_001256074;NM_032518	Body;Body;Body;Body			2.6612e-05	0.250495	0.972753	0.00166432	0.930362	0.00294347	0.0423914	TRUE	0.432473	0.926527	0.03629	0.945474	0.0117341	-0.018947	0.324353	0.949283	0.0162307	0.937767	0.0140335	0.0115156
cg01801090	37	14	58762197	PSMA3-AS1;PSMA3-AS1	NR_029435;NR_029434	Body;Body	chr14:58765173-58766386	N_Shelf	2.81489e-05	0.260313	0.905929	0.00757947	0.23442	0.0537953	0.67151	TRUE	0.479278	0.435995	0.352847	0.662955	0.437417	-0.22696	0.757003	0.58012	0.355914	0.509938	0.247223	0.0701826
cg20029449	37	7	156315498	LINC01006	NR_103858	Body			2.82697e-05	0.260313	0.87871	0.000596944	0.893058	0.000997031	-0.0143484	TRUE	0.529505	0.788723	0.105444	0.831406	0.0211794	-0.042683	0.225524	0.851863	0.017479	0.868883	0.0181557	-0.0170194
cg26414417	37	9	80409811	GNAQ	NM_002072	Body			3.26395e-05	0.297319	0.0723426	0.0582854	0.869369	0.0329016	-0.797026	NA
cg08318869	37	10	112866893						3.31323e-05	0.298597	0.848705	0.00187131	0.878239	0.00164189	-0.0295338	NA
cg07158505	37	18	51612914						3.45329e-05	0.303283	0.0729	0.0182139	0.490548	0.0305577	-0.417648	NA
cg13482134	37	1	171787181						3.50159e-05	0.303283	0.121874	0.0366816	0.736729	0.0376366	-0.614854	TRUE	0.0389711	0.143802	0.0977976	0.447485	0.191965	-0.303683	0.531	0.661516	0.0402683	0.609463	0.151381	0.0520538
cg02347113	37	2	101752032	TBC1D8	NM_001102426	Body			3.5071e-05	0.303283	0.919643	0.000983723	0.931671	0.000300382	-0.0120286	TRUE	0.302145	0.636764	0.153392	0.750323	0.0805813	-0.113559	0.830841	0.895371	0.0102082	0.897123	0.011925	-0.00175125
cg17976157	37	6	58263193	GUSBP4	NR_003660	Body			3.54337e-05	0.303283	0.872742	0.0203185	0.310629	0.0436982	0.562113	TRUE	0.337763	0.825494	0.0796287	0.744083	0.12563	0.0814108	0.458471	0.774313	0.0426585	0.804697	0.0637657	-0.0303842
cg11553544	37	9	85896635	FRMD3;FRMD3;FRMD3;FRMD3	NM_001244961;NM_001244959;NM_001244960;NM_174938	Body;Body;Body;Body			3.54422e-05	0.303283	0.551595	0.00779081	0.678586	0.00760584	-0.126991	NA
cg06112204	37	7	2078981	MAD1L1;MAD1L1;MAD1L1;MAD1L1;MAD1L1	NM_001304524;NM_001304523;NM_001013837;NM_001013836;NM_003550	Body;Body;Body;Body;Body			3.63866e-05	0.308251	0.897216	0.0105466	0.453601	0.0368059	0.443615	TRUE	0.505332	0.507995	0.438482	0.302516	0.251707	0.205479	0.0415239	0.460332	0.310449	0.861868	0.0134443	-0.401536
cg21127898	37	11	45738515						3.72851e-05	0.310692	0.749505	0.003263	0.795173	0.00225401	-0.0456684	TRUE	0.116345	0.216238	0.213004	0.458459	0.0428334	-0.242222	0.135888	0.81062	0.0406406	0.849703	0.0202316	-0.0390829
cg08429705	37	19	2583601	GNG7	NM_052847	5URT	chr19:2578956-2579746	S_Shelf	3.74083e-05	0.310692	0.904379	0.0217053	0.508827	0.0266597	0.395553	TRUE	0.49413	0.805624	0.196002	0.891374	0.0190683	-0.0857501	0.884244	0.678947	0.197081	0.700575	0.20554	-0.0216276
cg24763059	37	3	133180257	BFSP2	NM_003571	Body			3.94281e-05	0.324288	0.577815	0.00810617	0.886693	0.0259676	-0.308878	NA
cg17661798	37	20	52821599				chr20:52824330-52825048	N_Shelf	4.0388e-05	0.328989	0.466426	0.0290993	0.880663	0.0223708	-0.414237	TRUE	0.170746	0.175706	0.131435	0.340972	0.140986	-0.165266	0.378029	0.628594	0.196876	0.751965	0.168726	-0.123371
cg10243307	37	12	52262361				chr12:52262627-52263215	N_Shore	4.12893e-05	0.330712	0.828846	0.00105259	0.856702	0.00224778	-0.0278559	TRUE	0.0694694	0.347215	0.190167	0.62005	0.0766751	-0.272834	0.118687	0.798334	0.0218368	0.823388	0.0167777	-0.025054
cg10831113	37	1	222168110						4.13802e-05	0.330712	0.432529	0.0349761	0.845275	0.0114316	-0.412745	NA
cg00232149	37	2	16190615	GACAT3	NR_126559	Body			4.28588e-05	0.339328	0.958848	0.000412639	0.883597	0.00675587	0.0752515	NA
cg01326874	37	19	21264999	ZNF714;ZNF714;ZNF714;ZNF714;ZNF714	NM_182515;NM_182515;NR_117088;NR_117087;NR_117086	1stExon;5URT;Body;Body;Body	chr19:21265164-21265433	N_Shore	4.34055e-05	0.340474	0.765771	0.0648761	0.0463655	0.00221206	0.719405	NA
cg15522953	37	10	80842848	ZMIZ1	NM_020338	5URT			4.4023e-05	0.34215	0.872274	0.00530016	0.811506	0.0014798	0.0607684	TRUE	0.397156	0.399522	0.22693	0.52533	0.0440308	-0.125808	0.526933	0.815865	0.0258455	0.805787	0.0152678	0.0100777
cg17978013	37	1	45788243						4.55715e-05	0.350078	0.910663	0.000280591	0.914041	0.000128479	-0.00337836	NA
cg16290931	37	19	50250554	TSKS	NM_021733	Body	chr19:50249492-50249894	S_Shore	4.58697e-05	0.350078	0.914672	0.00145515	0.897909	0.000484686	0.0167626	NA
cg16748326	37	12	53495945	SOAT2;IGFBP6	NM_003578;NM_002178	TSS1500;Body	chr12:53491572-53491955	S_Shelf	4.74604e-05	0.358498	0.917736	0.00105671	0.904575	0.000598815	0.0131607	TRUE	0.010951	0.894955	0.00868505	0.870333	0.00735879	0.0246217	0.150921	0.865264	0.0139164	0.883598	0.0173996	-0.0183337
cg05687432	37	7	115968043						4.8097e-05	0.358498	0.30262	0.0135739	0.524838	0.0154654	-0.222219	NA
ch.16.296248R	36	16	6867102	RBFOX1;RBFOX1;RBFOX1;RBFOX1	NM_001142334;NM_001142333;NM_018723;NM_001308117	5URT;5URT;5URT;Body			4.82424e-05	0.358498	0.0532865	0.00437958	0.216029	0.0144314	-0.162742	TRUE	0.30769	0.0309109	0.0232167	0.0140459	0.0117078	0.016865	0.225747	0.0830476	0.0158006	0.096775	0.0128059	-0.0137274
cg06994793	37	5	140018911	TMCO6;TMCO6;TMCO6	NM_001300982;NM_001300980;NM_018502	TSS200;TSS200;TSS200	chr5:140019034-140019502	N_Shore	4.96339e-05	0.365631	0.0193394	0.000235895	0.0224749	0.000173211	-0.00313546	TRUE	0.404897	0.0356322	0.0110921	0.0293268	0.00464047	0.00630541	0.467306	0.066995	0.00772483	0.0636175	0.00401649	0.00337753
cg21597180	37	11	134940129						5.03237e-05	0.366277	0.395303	0.00540482	0.491857	0.00725078	-0.0965536	NA
cg24676461	37	4	139156002	SLC7A11	NM_014331	Body			5.05863e-05	0.366277	0.501767	0.0421972	0.0497117	0.00410929	0.452055	NA
cg09900085	37	19	6361967	CLPP;CLPP	NM_006012;NM_006012	Body;ExonBnd	chr19:6361442-6362002	Island	5.12108e-05	0.366948	0.0367661	0.00053517	0.0277757	0.000654958	0.00899044	TRUE	0.67475	0.0360915	0.010603	0.039131	0.00557473	-0.0030395	0.315965	0.0819207	0.0118087	0.07433	0.00729142	0.0075907
cg10666341	37	3	119348585	PLA1A;PLA1A;PLA1A;PLA1A;PLA1A	NM_001293225;NM_001206960;NM_015900;NM_001206961;NR_120610	3UTR;3UTR;3UTR;3UTR;Body			5.23172e-05	0.366948	0.630378	0.0262907	0.908598	0.00115202	-0.27822	TRUE	0.323681	0.471303	0.352979	0.71168	0.140955	-0.240377	0.220513	0.598247	0.375241	0.854877	0.00942796	-0.25663
cg01540722	37	16	55480049						5.24634e-05	0.366948	0.892676	0.00124641	0.908285	0.000793311	-0.0156091	NA
cg05170449	37	3	13812331						5.27151e-05	0.366948	0.139474	0.009958	0.388206	0.021365	-0.248731	NA
cg05016729	37	3	128339949	RPN1	NM_002950	Body	chr3:128336406-128337113	S_Shelf	5.28447e-05	0.366948	0.888792	0.0016647	0.859188	0.0022604	0.0296039	NA
cg13023681	37	2	10444156	HPCAL1;HPCAL1	NM_002149;NM_134421	5URT;5URT	chr2:10442308-10444509	Island	5.34085e-05	0.367798	0.0762109	0.00163892	0.0534848	0.00140824	0.0227262	TRUE	0.499336	0.0683802	0.0130939	0.0754294	0.0120329	-0.00704916	0.0770872	0.0774065	0.00278804	0.08968	0.0111757	-0.0122735
cg11294350	37	12	102090246	CHPT1	NM_020244	TSS1500	chr12:102091044-102092366	N_Shore	5.4516e-05	0.367798	0.516615	0.0454657	0.0368342	0.00596299	0.47978	NA
cg23836745	37	7	121735229	AASS	NM_005763	Body			5.45856e-05	0.367798	0.860382	0.00175314	0.888852	0.00208224	-0.028471	NA
cg04552499	37	2	11288577						5.47535e-05	0.367798	0.860647	0.0203468	0.546464	0.0221287	0.314183	NA
cg23276238	37	15	42783487	ZNF106	NM_001284307	TSS200	chr15:42782959-42783377	S_Shore	5.5812e-05	0.367798	0.0164959	0.000652113	0.0236946	0.000231865	-0.00719866	TRUE	0.953417	0.0167066	0.00757836	0.0170323	0.00586676	-0.000325681	0.079704	0.034245	0.00772935	0.0458975	0.0079119	-0.0116525
cg25000210	37	6	29455302	MAS1L	NM_052967	1stExon			5.62722e-05	0.367798	0.830289	0.000664782	0.854468	0.00223264	-0.0241792	TRUE	0.235423	0.565165	0.153213	0.697496	0.0779263	-0.13233	0.735552	0.833518	0.0131579	0.83683	0.0133121	-0.0033116
cg03316360	37	20	49157024	PTPN1;PTPN1	NM_001278618;NM_002827	5URT;Body			5.69139e-05	0.367798	0.902965	0.00140116	0.850214	0.00490042	0.0527511	NA
cg16576930	37	8	61197710				chr8:61193312-61194195	S_Shelf	5.69654e-05	0.367798	0.585544	0.0200492	0.835009	0.0133889	-0.249465	TRUE	0.261669	0.320168	0.286818	0.535219	0.0221193	-0.215051	0.844738	0.690423	0.201272	0.717182	0.167307	-0.0267592
cg24559666	37	7	158669887	WDR60	NM_018051	Body	chr7:158669800-158670005	Island	5.71991e-05	0.367798	0.946257	0.000583849	0.95256	0.00017583	-0.00630285	TRUE	0.286038	0.957872	0.0117885	0.9438	0.0196689	0.0140721	0.000919619	0.945633	0.00900852	0.915822	0.00397612	0.0298103
cg02092276	37	3	130394849	COL6A6	NM_001102608	3UTR			5.73087e-05	0.367798	0.766541	0.00659164	0.855901	0.00559964	-0.0893599	TRUE	0.252594	0.913878	0.00706129	0.898327	0.0233523	0.015551	0.322003	0.863082	0.0314958	0.88161	0.0136818	-0.0185276
cg07147204	37	6	168147405						5.89549e-05	0.367798	0.91192	0.0119383	0.446567	0.0437653	0.465353	TRUE	0.0978944	0.51647	0.25809	0.827633	0.024646	-0.311163	0.491164	0.813773	0.0850643	0.758092	0.125865	0.0556803
cg22896775	37	6	158421047	SYNJ2-IT1;SYNJ2	NR_046796;NM_003898	TSS1500;Body			5.89786e-05	0.367798	0.904231	0.00238219	0.867464	0.00267841	0.0367667	NA
cg02828056	37	11	92903357	SLC36A4;SLC36A4	NM_001286139;NM_152313	Body;Body			5.91071e-05	0.367798	0.751697	0.0028174	0.714122	0.00234466	0.0375756	NA
cg08992095	37	12	65146960	GNS	NM_002076	Body			5.96136e-05	0.367798	0.526261	0.00716341	0.644902	0.00912154	-0.118642	NA
cg16411361	37	2	198063653	ANKRD44;ANKRD44	NM_001195144;NM_153697	Body;Body			5.98655e-05	0.367798	0.0161312	0.000919122	0.0257879	0.000219722	-0.00965667	TRUE	0.808114	0.0391712	0.0148077	0.0416334	0.00820943	-0.00246219	0.0152714	0.0719961	0.00407382	0.05853	0.00690925	0.0134661
cg20196728	37	12	40963240	MUC19	NM_173600	Body			5.99136e-05	0.367798	0.75197	0.00384045	0.810267	0.00422045	-0.0582974	NA
cg26091808	37	16	89660453	CPNE7;CPNE7	NM_014427;NM_153636	Body;Body	chr16:89661799-89662043	N_Shore	6.07241e-05	0.367827	0.112574	0.0101943	0.228603	0.00509293	-0.116029	NA
cg01921654	37	17	7633902	DNAH2;DNAH2	NM_001303270;NM_020877	Body;Body			6.11709e-05	0.367827	0.867088	0.00132994	0.886612	0.00138627	-0.0195236	NA
cg04553112	37	3	125709451				chr3:125709066-125709452	Island	6.13214e-05	0.367827	0.288577	0.0240624	0.0413733	0.00365994	0.247204	TRUE	0.403461	0.167528	0.130183	0.276425	0.188797	-0.108897	0.225127	0.288618	0.19277	0.143405	0.0947992	0.145213
cg22820364	37	14	81901540				chr14:81902091-81903147	N_Shore	6.16552e-05	0.367827	0.659248	0.00458849	0.57651	0.00674447	0.0827374	TRUE	0.191596	0.796809	0.155579	0.64917	0.0685556	0.147639	0.519283	0.689082	0.0304956	0.671055	0.0429594	0.0180275
cg25109862	37	12	78592158	NAV3;NAV3	NM_014903;NM_001024383	Body;Body			6.21318e-05	0.368079	0.759862	0.00293796	0.814977	0.00458386	-0.0551154	NA
cg20496693	37	7	1177635	C7orf50;C7orf50;C7orf50	NM_001134395;NM_032350;NM_001134396	5URT;5URT;5URT	chr7:1177726-1178255	N_Shore	6.2937e-05	0.37026	0.0170608	0.00108711	0.125183	0.0106603	-0.108122	TRUE	0.0327519	0.00553682	0.00296563	0.0200529	0.00960347	-0.0145161	0.722738	0.0454373	0.0289775	0.0374125	0.0319776	0.00802478
cg15221481	37	2	97198105						6.35505e-05	0.37129	0.0342527	0.000615565	0.0446133	0.000824978	-0.0103606	NA
cg19226934	37	3	158362218	GFM1;GFM1;GFM1	NM_001308166;NM_024996;NM_001308164	TSS200;TSS200;TSS200	chr3:158362180-158362478	Island	6.40303e-05	0.371532	0.0163859	0.000105861	0.0198925	0.000332605	-0.0035066	TRUE	0.756365	0.00669371	0.00610464	0.00799949	0.0034811	-0.00130578	0.107512	0.0281625	0.00803458	0.01704	0.00859285	0.0111225
cg00736681	37	8	134546052	ST3GAL1;ST3GAL1	NM_173344;NM_003033	5URT;5URT			6.55401e-05	0.377705	0.873387	0.00254112	0.841786	0.00188541	0.0316016	TRUE	0.76835	0.512624	0.16007	0.481671	0.0633924	0.0309525	0.638215	0.827896	0.029876	0.818967	0.0202186	0.0089281
cg15022173	37	10	102101046						6.62863e-05	0.379424	0.785137	0.00483123	0.847886	0.00404474	-0.0627484	TRUE	0.251621	0.590719	0.184364	0.733328	0.0303368	-0.142609	0.863401	0.743754	0.0117724	0.74562	0.0171265	-0.00186595
cg03838597	37	9	139137959	QSOX2	NM_181701	TSS1500			6.72911e-05	0.382184	0.0374152	0.000586264	0.0304175	0.000392182	0.00699768	NA
cg23685037	37	10	91237047	SLC16A12	NM_213606	5URT			6.77861e-05	0.382184	0.75135	0.000240794	0.785741	0.00346467	-0.0343918	TRUE	0.704612	0.896489	0.01027	0.900266	0.0148675	-0.00377728	0.0107539	0.818248	0.0149387	0.85637	0.0146308	-0.0381216
cg10518572	37	11	65560635	OVOL1	NM_004561	Body			6.81218e-05	0.382184	0.777935	0.00637542	0.845889	0.00256162	-0.0679535	TRUE	0.903854	0.671266	0.197387	0.689959	0.185293	-0.0186928	0.543518	0.806031	0.0252916	0.81927	0.0324321	-0.0132389
cg02583163	37	10	132291878						6.94624e-05	0.385924	0.655975	0.0286455	0.938269	0.00148151	-0.282294	TRUE	0.87313	0.760637	0.137188	0.7775	0.122153	-0.0168627	0.934032	0.828944	0.117073	0.82196	0.111738	0.00698372
cg15542062	37	2	102802422	IL1RL2	NM_003854	TSS1500	chr2:102803672-102804556	N_Shore	6.96996e-05	0.385924	0.890124	0.000914437	0.90569	0.00129214	-0.0155656	NA
cg18560240	37	7	107437656	SLC26A3	NM_000111	5URT			7.05304e-05	0.387424	0.929829	0.00120092	0.91792	0.000182429	0.0119085	TRUE	0.747943	0.90207	0.0564134	0.890358	0.017975	0.011712	0.816667	0.875447	0.0782298	0.863637	0.0582002	0.0118094
cg13878066	37	1	15541799	TMEM51;TMEM51;TMEM51;TMEM51	NM_001136218;NM_001136217;NM_001136216;NM_018022	Body;Body;Body;Body	chr1:15541181-15541447	S_Shore	7.1124e-05	0.387424	0.899099	0.00450056	0.952318	0.00305601	-0.0532197	TRUE	0.928705	0.766104	0.137003	0.758068	0.0558547	0.00803612	0.110096	0.917139	0.0162953	0.864275	0.0540199	0.0528641
cg04359558	37	16	11648224	LITAF;LITAF;LITAF;LITAF	NM_001136472;NM_004862;NM_001136473;NR_024320	Body;Body;Body;Body			7.13424e-05	0.387424	0.891372	0.00141859	0.876664	0.000501265	0.0147074	TRUE	0.996501	0.918422	0.00359962	0.91845	0.0117073	-2.785e-05	0.842738	0.857306	0.016198	0.855217	0.0120141	0.0020889
cg07283152	37	11	8284997	LMO1;LMO1;LMO1;LMO1	NM_002315;NM_002315;NR_073006;NM_001270428	1stExon;5URT;Body;Body	chr11:8284102-8285032	Island	7.22664e-05	0.388675	0.040677	0.000604448	0.0312168	0.000759819	0.00946022	TRUE	0.499559	0.112873	0.12499	0.0590697	0.00305125	0.0538037	0.142201	0.113621	0.0104333	0.093605	0.0212835	0.0200163
cg14619640	37	6	30585541	PPP1R10;PPP1R10;MRPS18B;MRPS18B	NM_002714;NR_072994;NM_014046;NM_014046	TSS1500;TSS1500;5URT;1stExon	chr6:30584885-30585677	Island	7.24904e-05	0.388675	0.0235238	7.35119e-05	0.0213908	0.000206384	0.002133	TRUE	0.371183	0.0367746	0.0248142	0.0535255	0.0179811	-0.0167509	0.32122	0.0545305	0.0117107	0.061955	0.00717967	-0.00742453
cg09933454	37	12	3158750						7.31546e-05	0.389676	0.333455	0.00908805	0.454753	0.00856423	-0.121298	NA
cg23304464	37	19	401076				chr19:401970-402280	N_Shore	7.35971e-05	0.389676	0.507863	0.0200057	0.865563	0.0309838	-0.3577	TRUE	0.399088	0.5784	0.287532	0.73771	0.0639407	-0.15931	0.950278	0.735981	0.158292	0.74359	0.172461	-0.00760918
cg21610602	37	22	37673234						7.6104e-05	0.400066	0.87814	0.00188972	0.898647	0.000988034	-0.0205073	NA
cg00641052	37	16	50753673	NOD2;NOD2	NM_022162;NM_001293557	Body;Body			7.68685e-05	0.400066	0.841319	0.00119794	0.85287	0.000121587	-0.0115504	TRUE	0.00354806	0.835312	0.00418072	0.804553	0.0111961	0.0307595	0.750837	0.803946	0.0211531	0.809543	0.0261934	-0.00559697
cg22692488	37	6	31129600	TCF19;TCF19	NM_007109;NM_001077511	Body;Body	chr6:31125894-31126561	S_Shelf	7.70491e-05	0.400066	0.373199	0.0416469	0.801726	0.0162341	-0.428526	TRUE	0.326035	0.929671	0.0221772	0.908103	0.0307397	0.0215683	0.933172	0.866403	0.0255839	0.864865	0.024136	0.0015376
cg24033103	37	19	37797500				chr19:37794270-37794574	S_Shelf	7.74484e-05	0.400066	0.953625	0.000865887	0.855446	0.0102177	0.0981784	TRUE	0.950825	0.773119	0.111842	0.777883	0.066191	-0.00476382	0.649558	0.82233	0.0960231	0.845588	0.0157748	-0.0232578
cg17918544	37	15	24123363				chr15:24123231-24123432	Island	7.84574e-05	0.402822	0.333483	0.0057705	0.243332	0.00747942	0.0901506	TRUE	0.190116	0.443549	0.231243	0.235028	0.0306852	0.208521	0.247622	0.277514	0.0372827	0.23852	0.0481557	0.0389938
cg17517737	37	19	53359733	ZNF468;ZNF468;ZNF468;ZNF468;ZNF468	NM_001277120;NM_001008801;NR_102300;NR_102301;NR_102299	5URT;5URT;Body;Body;Body	chr19:53360824-53361067	N_Shore	7.92051e-05	0.404059	0.628095	0.0123378	0.772085	0.00874839	-0.14399	TRUE	0.796171	0.684317	0.0533329	0.696401	0.0645255	-0.0120834	0.98997	0.659117	0.0271888	0.65874	0.0507577	0.00037725
cg05092203	37	1	229091497						7.96522e-05	0.404059	0.928815	0.000500086	0.941501	0.00123717	-0.0126859	NA
cg08785855	37	6	147997160						8.37012e-05	0.422071	0.776122	0.0044153	0.830945	0.00382179	-0.0548226	NA
cg26759016	37	18	19865767						8.51758e-05	0.426965	0.78976	0.011066	0.659913	0.0083989	0.129847	NA
cg05779406	37	7	1198841	ZFAND2A;LOC101927021;LOC101927021;LOC101927021;LOC101927021;LOC101927021	NM_182491;NR_110065;NR_110069;NR_110068;NR_110067;NR_110066	5URT;TSS1500;TSS1500;TSS1500;TSS1500;TSS1500	chr7:1198965-1200144	N_Shore	8.57967e-05	0.427548	0.743618	0.0144583	0.331848	0.0417012	0.411771	TRUE	0.149477	0.591003	0.344489	0.237729	0.081339	0.353274	0.266158	0.476234	0.149874	0.361195	0.112963	0.115039
cg12981843	37	16	779218	HAGHL;HAGHL;HAGHL	NM_001290137;NM_001290139;NM_032304	Body;Body;Body	chr16:776636-779417	Island	8.76389e-05	0.432774	0.814115	0.00428792	0.770941	0.00180601	0.0431747	TRUE	0.144681	0.803648	0.0690503	0.706534	0.0799633	0.0971137	0.754862	0.79892	0.0132113	0.795968	0.0123245	0.00295292
cg25117142	37	13	114889950	RASA3	NM_007368	Body			8.81268e-05	0.432774	0.744937	0.00703796	0.881534	0.0129526	-0.136597	TRUE	0.821521	0.919	0.018291	0.915745	0.0173631	0.00325481	0.223006	0.856245	0.0119029	0.815682	0.0584959	0.0405628
cg15167811	37	9	115094058	MIR3134;PTBP3;PTBP3;PTBP3;PTBP3;PTBP3;PTBP3	NR_036085;NM_001244898;NM_001163790;NM_005156;NM_001244896;NM_001163788;NM_001244897	Body;Body;Body;Body;5URT;5URT;5URT	chr9:115095149-115095919	N_Shore	8.88352e-05	0.432774	0.105147	0.0188207	0.326397	0.0147712	-0.22125	NA
cg01484172	37	6	169332139				chr6:169331837-169332301	Island	8.89972e-05	0.432774	0.927361	0.00361964	0.963899	0.00158863	-0.0365383	TRUE	0.0557004	0.835749	0.0302452	0.883967	0.0156599	-0.0482179	0.820076	0.918669	0.0150588	0.915863	0.0181977	0.00280642
cg23505044	37	17	9129824	NTN1	NM_004822	Body			9.02201e-05	0.432774	0.419984	0.00791502	0.879462	0.0492491	-0.459478	TRUE	0.130842	0.421747	0.322112	0.786762	0.139816	-0.365015	0.668464	0.679696	0.244497	0.74554	0.160728	-0.0658443
cg18331325	37	19	3726941	TJP3;TJP3	NM_001267560;NM_001267561	5URT;Body	chr19:3730415-3730769	N_Shelf	9.0223e-05	0.432774	0.788727	0.00102036	0.764587	0.00241383	0.0241397	TRUE	0.296005	0.494832	0.0301709	0.454206	0.0619073	0.0406258	0.379102	0.546225	0.013321	0.53331	0.0237243	0.012915
cg05205432	37	8	77913286	PEX2;PEX2;PEX2;PEX2	NM_001079867;NM_000318;NM_001172087;NM_001172086	TSS1500;TSS1500;TSS200;TSS200	chr8:77912132-77913057	S_Shore	9.07795e-05	0.432774	0.191364	0.0159588	0.411202	0.0177953	-0.219838	NA
cg14258236	37	6	29323330	OR5V1	NM_030876	1stExon			9.09324e-05	0.432774	0.900216	0.00094502	0.915221	0.00133082	-0.0150053	TRUE	0.159868	0.783211	0.0404835	0.824493	0.0149856	-0.0412822	0.446542	0.87511	0.00893448	0.869343	0.0109911	0.0057675
cg13952522	37	3	21983719						9.22442e-05	0.436565	0.395976	0.0234436	0.648658	0.0145386	-0.252681	NA
cg04571056	37	1	77497162	ST6GALNAC5	NM_030965	Body			9.30315e-05	0.437845	0.525426	0.00574003	0.598534	0.00557033	-0.0731078	NA
cg18599440	37	10	80929117	ZMIZ1	NM_020338	5URT			9.55219e-05	0.447082	0.92246	0.0027678	0.891165	0.00205449	0.0312957	NA
cg22312249	37	17	72779428	TMEM104	NM_017728	Body			9.63248e-05	0.448363	0.808508	0.00416597	0.707822	0.0103029	0.100686	TRUE	0.951778	0.753742	0.1832	0.76107	0.0812916	-0.00732777	0.19675	0.789241	0.0295748	0.73537	0.068063	0.0538712
cg16251399	37	6	58287822	GUSBP4;GUSBP4;GUSBP4;GUSBP4	NR_003660;NR_125729;NR_125728;NR_125727	TSS200;TSS200;TSS200;TSS200	chr6:58287429-58287828	Island	9.75426e-05	0.45155	0.0326	0.00497929	0.283905	0.0273774	-0.251305	TRUE	0.208635	0.0397837	0.0402722	0.00535764	0.00261328	0.034426	0.896253	0.15277	0.116826	0.141297	0.121688	0.0114728
cg23661844	37	5	132299467	AFF4	NM_014423	TSS200	chr5:132298789-132299740	Island	9.81575e-05	0.451927	0.014143	9.7137e-05	0.0162183	0.000208665	-0.00207536	NA
cg00576421	37	14	66806636						0.000100225	0.458951	0.63885	0.00894574	0.722583	0.0026691	-0.0837322	NA
cg02023056	37	2	176770252						0.000101249	0.46115	0.915302	0.00103087	0.930098	0.00129328	-0.0147958	NA
cg23516680	37	10	103923333	NOLC1;NOLC1;NOLC1	NM_004741;NM_001284389;NM_001284388	3UTR;3UTR;3UTR			0.000102666	0.463058	0.889649	0.00922321	0.806926	0.00101963	0.0827235	TRUE	0.200822	0.917743	0.0102705	0.904208	0.0142745	0.0135346	0.601339	0.825543	0.0347707	0.839477	0.0366935	-0.0139344
cg08870961	37	12	132913161				chr12:132910476-132910802	S_Shelf	0.000102762	0.463058	0.957176	0.00205529	0.976978	0.000843853	-0.0198019	TRUE	0.971304	0.901075	0.0690344	0.902894	0.052569	-0.00181827	0.365498	0.924394	0.0402399	0.798617	0.253842	0.125776
cg23322161	37	1	47016917	KNCN;MKNK1-AS1	NM_001097611;NR_038403	TSS200;Body			0.000103874	0.46409	0.401869	0.0179364	0.799093	0.0409331	-0.397224	TRUE	0.659268	0.637675	0.184458	0.586092	0.0309714	0.0515832	0.338278	0.727719	0.0309701	0.644212	0.157522	0.0835067
cg08861826	37	11	18416224	LDHA;LDHA;LDHA;LDHA;LDHA	NM_001165416;NM_001165415;NM_005566;NM_001135239;NR_028500	5URT;5URT;5URT;5URT;Body	chr11:18415922-18416680	Island	0.000105142	0.46409	0.0139173	0.000484867	0.0218682	0.000755004	-0.00795093	TRUE	0.853284	0.0359836	0.0180636	0.0338937	0.0020676	0.00208985	0.00297924	0.0384336	0.00424098	0.050825	0.00293147	-0.0123914
cg22385325	37	11	66094077						0.000105607	0.46409	0.364423	0.0158497	0.52417	0.00863278	-0.159747	NA
cg15819366	37	8	59777043	TOX	NM_014729	Body			0.000105689	0.46409	0.881198	0.00137322	0.906236	0.00247371	-0.0250376	NA
cg12359384	37	20	6106113				chr20:6103436-6103970	S_Shelf	0.00010573	0.46409	0.908481	0.00199443	0.8898	0.000692409	0.018681	TRUE	0.289408	0.558307	0.29349	0.773763	0.112109	-0.215456	0.292464	0.868469	0.0241495	0.851738	0.0160611	0.0167316
cg26390175	37	6	127391396						0.000107133	0.467825	0.714284	0.00594718	0.809156	0.00896426	-0.0948717	NA
cg05470393	37	2	204801413	ICOS	NM_012092	TSS200			0.000108028	0.468432	0.156979	0.025902	0.408725	0.0121406	-0.251746	NA
cg24934548	37	8	144499635	MAFA-AS1	NR_126358	TSS1500	chr8:144503420-144503808	N_Shelf	0.000108378	0.468432	0.895989	0.00196231	0.870205	0.00217887	0.0257839	NA
cg18507290	37	1	236680382	LGALS8	NM_201545	TSS1500			0.000109183	0.4692	0.351712	0.0124916	0.717243	0.0397305	-0.365532	NA
cg13722794	37	8	17822079	PCM1;PCM1	NM_006197;NM_006197	ExonBnd;Body			0.000109663	0.4692	0.819978	0.00127421	0.847396	0.00285604	-0.0274177	NA
cg05191919	37	5	174644636						0.000112649	0.479553	0.399687	0.0115226	0.513487	0.00616727	-0.1138	TRUE	0.702537	0.0445959	0.0357384	0.0537677	0.016944	-0.00917186	0.0594919	0.451914	0.0643374	0.549752	0.0545684	-0.0978381
cg09849871	37	14	90794949	NRDE2	NM_017970	Body	chr14:90798164-90798394	N_Shelf	0.000113583	0.480556	0.727083	0.0156925	0.448063	0.0280156	0.279021	TRUE	0.984107	0.560824	0.381437	0.565747	0.136988	-0.00492315	0.296524	0.696703	0.113001	0.596047	0.135063	0.100655
ch.16.1306578F	36	16	58885137						0.000114619	0.480556	0.0654235	0.00165965	0.0499336	0.000661879	0.0154899	TRUE	0.358692	0.0335903	0.0227683	0.0183113	0.0142298	0.0152789	0.0498849	0.0981026	0.00862534	0.123185	0.0185829	-0.0250824
cg19823712	37	14	66783492						0.00011493	0.480556	0.750936	0.00234028	0.782842	0.0028438	-0.0319063	NA
cg06626404	37	14	101029325	BEGAIN;BEGAIN	NM_001159531;NM_020836	Body;Body			0.000115154	0.480556	0.708552	0.019055	0.877007	0.00392182	-0.168455	TRUE	0.491029	0.510054	0.312569	0.649323	0.0642204	-0.139269	0.79984	0.784416	0.04522	0.791815	0.0327471	-0.0073992
cg19636550	37	3	38574735						0.000116802	0.485022	0.938696	0.00137541	0.924982	0.000796683	0.0137137	NA
cg12550567	37	3	126151328	CCDC37	NM_182628	Body			0.000117548	0.485022	0.889095	0.00234407	0.864943	0.0015384	0.0241517	NA
cg16342824	37	13	106929305						0.000117941	0.485022	0.890122	0.00163868	0.909312	0.00151196	-0.0191896	NA
cg26342454	37	4	10035262	SLC2A9	NM_001001290	5URT			0.00011945	0.485751	0.159135	0.00377562	0.457733	0.0346008	-0.298598	NA
cg27199980	37	12	11875542	ETV6	NM_001987	Body			0.00011984	0.485751	0.900406	0.0039099	0.855387	0.00350661	0.0450191	NA
cg15208462	37	5	41187634	C6;C6	NM_001115131;NM_000065	Body;Body			0.000120125	0.485751	0.848406	0.00234419	0.86885	0.000446791	-0.0204433	NA
cg02191615	37	6	15894059						0.000121048	0.485751	0.819801	0.0154199	0.573567	0.0243233	0.246233	NA
cg19299499	37	10	64996091	JMJD1C;JMJD1C	NM_032776;NM_001282948	Body;5URT			0.000121331	0.485751	0.802905	0.00305604	0.829033	0.000100806	-0.0261279	NA
cg05549638	37	11	107542606						0.000121559	0.485751	0.786506	0.0107144	0.883989	0.00393382	-0.097483	NA
cg19684894	37	1	1875870	CFAP74	NM_001304360	Body	chr1:1875617-1875877	Island	0.000122965	0.487527	0.0447148	0.00905811	0.215305	0.0178668	-0.17059	NA
cg12106271	37	6	155540192	TIAM2;TIAM2	NM_001010927;NM_012454	5URT;Body	chr6:155539975-155540193	Island	0.000123287	0.487527	0.843179	0.00678239	0.670825	0.0190829	0.172354	TRUE	0.272109	0.813028	0.0561404	0.771179	0.0142432	0.0418481	0.000467886	0.720994	0.0206262	0.815758	0.0183062	-0.094763
cg13405878	37	11	76501450	TSKU;TSKU	NM_001258210;NM_015516	5URT;5URT			0.00012373	0.487527	0.732509	0.0331907	0.42356	0.0147878	0.308949	NA
cg05918327	37	16	72955295	ZFHX3;ZFHX3	NM_001164766;NM_006885	Body;Body			0.000126068	0.494442	0.205914	0.00537716	0.265933	0.00462503	-0.0600193	TRUE	0.346094	0.731961	0.217231	0.583243	0.129973	0.148718	0.0176932	0.181447	0.0253297	0.27886	0.0545424	-0.0974134
cg12789488	37	10	133760222	PPP2R2D;PPP2R2D;PPP2R2D	NR_033191;NM_018461;NM_001291310	Body;Body;Body			0.000129591	0.501867	0.899962	0.000714897	0.912832	0.00135445	-0.0128699	TRUE	0.632771	0.918213	0.00876392	0.913843	0.0141894	0.00436976	0.71024	0.890676	0.00385777	0.893953	0.0163687	-0.00327652
cg08707112	37	10	8095764	GATA3-AS1;GATA3-AS1;GATA3-AS1;GATA3;GATA3;GATA3-AS1;GATA3-AS1;GATA3-AS1	NR_104329;NR_104330;NR_104328;NM_002051;NM_001002295;NR_104336;NR_104327;NR_024256	TSS1500;TSS1500;TSS1500;TSS1500;TSS1500;TSS1500;TSS1500;TSS1500	chr10:8091374-8098329	Island	0.000130166	0.501867	0.0416057	0.000379429	0.0589356	0.00202944	-0.0173299	TRUE	0.53462	0.134432	0.0262215	0.160657	0.0748631	-0.0262254	0.179304	0.0878285	0.00957734	0.0966575	0.00657407	-0.00882898
cg02717347	37	7	148995975				chr7:148991655-148992181	S_Shelf	0.000130988	0.501867	0.824603	0.00211088	0.851374	0.00239775	-0.0267715	TRUE	0.130648	0.430563	0.122055	0.582104	0.088374	-0.151541	0.509285	0.750151	0.0177685	0.759493	0.01984	-0.0093414
cg09556939	37	13	114312504	ATP4B;ATP4B	NM_000705;NM_000705	1stExon;5URT			0.000131235	0.501867	0.797611	0.00271185	0.835044	0.00355191	-0.0374325	TRUE	0.0797448	0.489536	0.0989136	0.635059	0.0647089	-0.145523	0.142576	0.784059	0.0215996	0.805523	0.0134516	-0.0214634
cg09036505	37	1	54872792	SSBP3;SSBP3;SSBP3	NM_018070;NM_001009955;NM_145716	TSS1500;TSS1500;TSS1500	chr1:54872673-54873000	Island	0.000131507	0.501867	0.021894	0.00022446	0.018682	0.000311159	0.00321207	TRUE	0.315873	0.038857	0.017301	0.050346	0.00259031	-0.011489	0.205507	0.0694332	0.0099521	0.0807	0.0123647	-0.0112668
cg19285217	37	17	62075604	PRR29-AS1;PRR29;PRR29;PRR29;PRR29	NR_126169;NM_001191029;NM_001164257;NM_001191031;NM_001191030	Body;TSS200;TSS200;TSS200;TSS200			0.000131516	0.501867	0.0300416	0.000600902	0.0389824	0.000882878	-0.00894086	TRUE	0.852179	0.0694725	0.0234274	0.0727228	0.0187868	-0.00325034	0.950196	0.0949502	0.0114492	0.0953825	0.00672173	-0.00043227
cg25596449	37	16	68110138	DUS2;DUS2;DUS2	NM_017803;NM_001271763;NM_001271762	Body;Body;Body			0.000134278	0.508757	0.944846	0.00168459	0.930507	0.000356328	0.0143392	NA
cg15785456	37	6	158469133	SYNJ2;SYNJ2	NM_003898;NM_001178088	Body;Body			0.0001347	0.508757	0.89904	0.000492044	0.882753	0.00189448	0.0162873	NA
cg10799388	37	16	733709	JMJD8	NM_001005920	Body	chr16:729438-735815	Island	0.000137658	0.508757	0.560583	0.00679119	0.621088	0.0027086	-0.0605044	NA
cg06723414	37	16	3763022	TRAP1;TRAP1	NM_016292;NM_001272049	Body;Body	chr16:3766977-3767935	N_Shelf	0.000137723	0.508757	0.853694	0.00295699	0.814337	0.0037257	0.0393572	TRUE	0.224448	0.79015	0.141396	0.907527	0.027547	-0.117377	0.0623205	0.854519	0.00783195	0.86599	0.00627804	-0.0114709
cg24614200	37	13	19967206				chr13:19964791-19965017	S_Shelf	0.00013773	0.508757	0.771697	0.00462665	0.832397	0.00569296	-0.0606992	TRUE	0.168324	0.369746	0.179384	0.547142	0.0358438	-0.177396	0.373994	0.731026	0.0402156	0.704048	0.0392419	0.0269789
cg02733081	37	13	31061080						0.000138641	0.508757	0.91899	0.00118357	0.90214	0.00166145	0.0168505	TRUE	0.452094	0.830523	0.174231	0.91454	0.00172876	-0.0840172	0.0946139	0.880154	0.000756374	0.88991	0.00980947	-0.00975555
cg26125550	37	7	141695623	MGAM	NM_004668	TSS200			0.000138889	0.508757	0.883818	0.00365568	0.921554	0.00274305	-0.037736	TRUE	0.393736	0.632941	0.272086	0.783624	0.0279993	-0.150682	0.349081	0.856958	0.0167403	0.86964	0.0185399	-0.0126825
cg15053090	37	17	75877127	FLJ45079	NR_028337	Body			0.000138912	0.508757	0.493077	0.00278253	0.533828	0.00407667	-0.0407511	NA
cg14934792	37	15	78285734	LOC91450	NR_026998	Body			0.000139978	0.508757	0.911177	0.00291315	0.93857	0.0016013	-0.0273927	NA
cg14993430	37	3	193499482						0.000140124	0.508757	0.904206	0.00247194	0.932932	0.0024594	-0.0287262	TRUE	0.37961	0.846018	0.076425	0.89001	0.0132679	-0.0439926	0.296745	0.887866	0.0101698	0.87764	0.0147291	0.0102255
cg16435686	37	10	47964834				chr10:47967314-47967636	N_Shelf	0.000140202	0.508757	0.839374	0.0405613	0.493057	0.0110688	0.346317	TRUE	0.415013	0.154162	0.172435	0.298705	0.262388	-0.144543	0.538107	0.713495	0.149485	0.633373	0.194731	0.0801224
cg18650659	37	6	31117380	CCHCR1;CCHCR1;CCHCR1	NM_019052;NM_001105564;NM_001105563	Body;Body;Body			0.000140528	0.508757	0.379835	0.0525984	0.816904	0.00723303	-0.437069	TRUE	0.791483	0.495453	0.237263	0.53942	0.148511	-0.043966	0.25424	0.510899	0.110355	0.612518	0.117527	-0.101619
cg01787382	37	3	169041586	MECOM;MECOM	NM_001205194;NM_004991	5URT;Body			0.00014177	0.511068	0.855814	0.00498387	0.901926	0.00258442	-0.0461126	TRUE	0.27972	0.578978	0.19824	0.732527	0.0992962	-0.153548	0.0841921	0.876362	0.00849516	0.886042	0.00394241	-0.0096809
cg08501840	37	3	123712178				chr3:123710680-123711108	S_Shore	0.000143433	0.514873	0.925394	0.0012384	0.908641	0.0016282	0.0167526	NA
cg05300717	37	11	65546210	AP5B1	NM_138368	Body	chr11:65547499-65549261	N_Shore	0.000145507	0.520113	0.968009	0.000516814	0.925652	0.00516533	0.0423573	TRUE	0.58053	0.971545	0.0140828	0.965114	0.0145234	0.00643163	0.511973	0.957677	0.00469627	0.953462	0.0111459	0.0042142
cg04752995	37	18	1707883						0.000148112	0.521985	0.879076	0.00169376	0.895557	0.00111712	-0.0164811	NA
cg16639173	37	18	72453774	ZNF407;ZNF407;ZNF407	NM_001146190;NM_001146189;NM_017757	Body;Body;Body			0.00014821	0.521985	0.867855	0.00108735	0.879933	0.00101447	-0.0120775	NA
cg14797716	37	17	10454597	MYHAS	NR_125367	Body			0.000148426	0.521985	0.466362	0.00730194	0.533853	0.00397394	-0.067491	NA
cg11414986	37	1	167274799	POU2F1;POU2F1;POU2F1	NR_037163;NM_002697;NM_001198786	Body;Body;Body			0.00014927	0.521985	0.932184	0.00100135	0.922202	0.000716553	0.00998205	NA
cg09352518	37	19	21265421	ZNF714;ZNF714;ZNF714;ZNF714	NM_182515;NR_117088;NR_117087;NR_117086	5URT;Body;Body;Body	chr19:21265164-21265433	Island	0.000150383	0.521985	0.579919	0.0660808	0.0422492	0.00698492	0.53767	TRUE	0.121028	0.121017	0.106306	0.379186	0.255112	-0.258169	0.1421	0.506926	0.289633	0.21098	0.197128	0.295946
cg19953316	37	9	3921350	GLIS3;GLIS3	NM_152629;NM_001042413	Body;Body			0.000150509	0.521985	0.784878	0.00208657	0.843011	0.00687645	-0.0581334	NA
cg21784274	37	20	3645526	GFRA4;GFRA4	NM_022139;NM_145762	TSS1500;TSS1500	chr20:3641130-3642114	S_Shelf	0.0001509	0.521985	0.883452	0.00109756	0.863735	0.00217801	0.0197173	TRUE	0.72643	0.678661	0.124423	0.707134	0.0462343	-0.0284733	0.905827	0.837276	0.0211336	0.835607	0.0168632	0.00166805
cg13336642	37	10	135171337	FUOM;FUOM;FUOM;FUOM	NM_001098483;NM_001301827;NM_198472;NM_001301828	Body;Body;Body;5URT	chr10:135170645-135171954	Island	0.00015096	0.521985	0.013432	6.19862e-05	0.0119661	0.000170413	0.00146585	TRUE	0.942395	0.0293023	0.0172128	0.03012	0.00722632	-0.000817727	0.41449	0.0653342	0.00558339	0.06255	0.00303131	0.00278416
cg25425994	37	13	114928103				chr13:114926688-114927053	S_Shore	0.000152956	0.526738	0.775822	0.028747	0.417462	0.0339423	0.35836	TRUE	0.328097	0.863247	0.0425095	0.826526	0.047043	0.0367207	0.843035	0.815568	0.0372519	0.809665	0.0432744	0.00590298
cg23885472	37	2	136878267				chr2:136874086-136875780	S_Shelf	0.000154437	0.527789	0.567929	0.0439652	0.926781	0.00779118	-0.358851	TRUE	0.525719	0.858191	0.167653	0.92598	0.0147541	-0.0677884	0.473066	0.823556	0.164545	0.728182	0.187173	0.0953731
cg09301984	37	22	21301069	CRKL	NM_005207	Body			0.000155064	0.527789	0.919542	0.00122696	0.903867	0.00151877	0.0156756	NA
cg14670476	37	2	223949804						0.000155238	0.527789	0.841385	0.00469654	0.894279	0.00462288	-0.052894	NA
cg14369893	37	21	46501109	ADARB1;ADARB1;ADARB1;ADARB1;ADARB1;ADARB1;ADARB1;ADARB1	NM_001160230;NM_001112;NM_015834;NM_015833;NR_027674;NR_027673;NR_027672;NR_073200	5URT;5URT;5URT;5URT;Body;Body;Body;Body			0.000155753	0.527789	0.216588	0.0233134	0.442537	0.0158206	-0.225949	NA
cg27550672	37	18	8720395	MTCL1	NM_015210	Body			0.000156623	0.528621	0.917398	0.00116462	0.861359	0.00690006	0.056039	NA
cg03545635	37	7	2471551	CHST12;CHST12;CHST12	NM_018641;NM_001243794;NM_001243795	5URT;5URT;5URT	chr7:2472245-2473567	N_Shore	0.000158944	0.534328	0.898966	0.0065045	0.84426	0.00216968	0.0547061	TRUE	0.501351	0.744908	0.186645	0.826117	0.0402896	-0.0812089	0.0204568	0.857477	0.0106323	0.828993	0.0148094	0.0284848
cg07956695	37	17	47900535	KAT7;KAT7;KAT7;KAT7;KAT7	NM_001199158;NM_001199157;NM_001199156;NM_001199155;NM_007067	Body;Body;Body;Body;Body			0.000160458	0.537285	0.683467	0.0133046	0.570804	0.00483282	0.112662	NA
cg00790717	37	11	63851588	MACROD1	NM_014067	Body	chr11:63852803-63853082	N_Shore	0.000161931	0.54008	0.937772	0.00273338	0.91118	0.00193475	0.0265919	NA
cg25226965	37	6	85398245	LOC102724201;LOC102724201;LOC102724201	NR_125876;NR_125877;NR_125875	TSS1500;TSS1500;TSS1500			0.000164295	0.545339	0.176286	0.00652165	0.306689	0.0151379	-0.130403	NA
cg04188348	37	1	175163165	KIAA0040;KIAA0040;KIAA0040;KIAA0040	NM_001162895;NM_014656;NM_001162894;NM_001162893	TSS1500;TSS1500;TSS1500;TSS1500	chr1:175161900-175162364	S_Shore	0.000165165	0.545339	0.883129	0.0033141	0.838217	0.00461852	0.0449125	NA
cg24224382	37	15	95215431						0.000165474	0.545339	0.652702	0.013699	0.76879	0.00533228	-0.116088	NA
cg03478159	37	12	112171952	ACAD10;ACAD10	NM_025247;NM_001136538	Body;Body			0.000166922	0.545339	0.894857	0.00358689	0.839453	0.00604769	0.0554042	NA
cg17918676	37	3	177470070	LINC00578	NR_047568	Body			0.000167903	0.545339	0.473061	0.0572995	0.927262	0.00702866	-0.454201	TRUE	0.35292	0.571229	0.328403	0.771023	0.0383142	-0.199795	0.109203	0.894761	0.0110498	0.90738	0.00762817	-0.0126193
cg26708920	37	10	13826317	FRMD4A	NM_018027	Body			0.000168137	0.545339	0.42305	0.0352126	0.0706096	0.0277147	0.352441	NA
cg14252602	37	19	22018746	ZNF43;ZNF43;ZNF43;ZNF43;ZNF43;ZNF43;ZNF43	NM_003423;NM_001256654;NM_001256653;NM_001256651;NM_001256650;NM_001256649;NM_001256648	Body;5URT;Body;5URT;5URT;5URT;5URT	chr19:22018594-22018827	Island	0.000168468	0.545339	0.14564	0.0134544	0.0293243	0.00615713	0.116315	TRUE	0.0542274	0.0299054	0.0182679	0.111065	0.0632603	-0.0811593	0.111077	0.181275	0.0819106	0.086225	0.0604462	0.0950504
cg18075755	37	4	15429967	LOC101929095;C1QTNF7;C1QTNF7;C1QTNF7	NR_125911;NM_001135170;NM_001135171;NM_031911	TSS1500;Body;5URT;5URT			0.000169033	0.545339	0.0392483	0.00215348	0.536673	0.0632941	-0.497425	TRUE	0.139341	0.279596	0.172806	0.494508	0.139144	-0.214912	0.208758	0.192978	0.234029	0.423598	0.2292	-0.230619
cg19491415	37	10	32217948	ARHGAP12;ARHGAP12;ARHGAP12;ARHGAP12;ARHGAP12	NM_001270698;NM_001270697;NM_001270696;NM_001270695;NM_018287	TSS200;TSS200;TSS200;TSS200;TSS200	chr10:32217353-32218392	Island	0.000169301	0.545339	0.0214436	0.000244695	0.018849	0.000222112	0.00259459	TRUE	0.712096	0.188313	0.0640603	0.20375	0.0231145	-0.0154371	0.0180669	0.206667	0.0140739	0.182685	0.00483536	0.023982
cg09234908	37	9	131903922	PPP2R4;PPP2R4;PPP2R4;PPP2R4;PPP2R4;PPP2R4	NM_021131;NM_001271832;NM_178003;NM_178001;NM_178000;NM_001193397	Body;Body;Body;Body;Body;Body			0.000171535	0.547355	0.0154398	0.00190628	0.119455	0.0131551	-0.104015	NA
cg09470727	37	4	101049782						0.000171652	0.547355	0.550849	0.0465175	0.914792	0.00018671	-0.363943	NA
cg08924969	37	11	66616227	PC;PC;PC	NM_022172;NM_000920;NM_001040716	3UTR;3UTR;3UTR			0.000172776	0.547355	0.898362	0.00147516	0.882068	0.00147496	0.0162936	TRUE	0.0385865	0.88712	0.00818772	0.86566	0.0123918	0.0214597	0.718011	0.860769	0.00971327	0.86332	0.00934379	-0.00255145
cg24318575	37	19	40865255	PLD3;PLD3;PLD3	NM_001291311;NM_001031696;NM_012268	TSS1500;5URT;5URT			0.000172981	0.547355	0.902174	0.00433704	0.862891	0.00254946	0.039283	NA
cg14824386	37	8	41167923	SFRP1	NM_003012	TSS1500	chr8:41165852-41167140	S_Shore	0.000173392	0.547355	0.0348676	0.00091996	0.0473774	0.00131282	-0.0125098	TRUE	0.570168	0.0809308	0.111388	0.0403554	0.0228005	0.0405754	0.778191	0.0823307	0.0360854	0.0767825	0.0107753	0.00554822
cg22177585	37	2	92318652						0.000174244	0.547355	0.487658	0.00312488	0.530288	0.00448913	-0.0426302	TRUE	0.29545	0.247092	0.0454298	0.280486	0.0201777	-0.0333936	0.350903	0.418365	0.0288379	0.403062	0.00917971	0.0153028
cg25954220	37	15	25462877	SNORD115-26;SNORD115-21;SNORD115-15	NR_003343;NR_003313;NR_003307	TSS1500;Body;Body			0.000175218	0.547355	0.728765	0.00271201	0.700446	0.0024257	0.0283184	TRUE	0.368432	0.568766	0.0208954	0.589426	0.0349026	-0.0206593	0.44427	0.61265	0.0137129	0.620815	0.0144859	-0.00816495
cg13209739	37	12	8995557	A2ML1	NM_144670	Body			0.000175431	0.547355	0.817866	0.00502405	0.864649	0.00330353	-0.0467828	TRUE	0.515516	0.402588	0.0776016	0.461074	0.144707	-0.0584865	0.532874	0.79515	0.0416042	0.813632	0.0373109	-0.0184828
cg15741663	37	1	25646942	RHD;RHD;RHD;RHD;RHD;RHD;RHD;RHD	NM_001282872;NM_016124;NM_001127691;NM_001282868;NM_001282869;NM_001282871;NM_001282870;NM_001282867	3UTR;Body;Body;Body;Body;Body;Body;Body			0.000176421	0.547355	0.903762	0.0031987	0.854203	0.00551875	0.0495586	NA
cg12475092	37	5	84934437						0.000176783	0.547355	0.883952	0.0092523	0.959097	0.0028355	-0.075145	TRUE	0.649494	0.644922	0.366185	0.515272	0.32809	0.12965	0.290995	0.784728	0.0257811	0.846962	0.104381	-0.062235
cg09460688	37	12	43085391						0.000177034	0.547355	0.48922	0.00839161	0.558391	0.00299778	-0.0691715	NA
cg08050341	37	2	236234319						0.000178155	0.548818	0.819346	0.00262796	0.842499	0.00142083	-0.0231529	NA
cg11648522	37	1	15272238	KAZN;KAZN;KAZN;KAZN;KAZN	NM_001017999;NM_001018001;NM_015209;NM_201628;NM_001018000	TSS200;5URT;Body;Body;Body			0.000180233	0.549607	0.88775	0.000598355	0.837791	0.00643758	0.0499587	TRUE	0.383792	0.6724	0.193574	0.783012	0.0371654	-0.110612	0.0768429	0.854844	0.0138595	0.83503	0.012366	0.0198136
cg14800089	37	11	120176001	POU2F3;POU2F3	NM_001244682;NM_014352	Body;Body			0.000181269	0.549607	0.816055	0.000403966	0.85256	0.00471386	-0.036505	NA
cg26049293	37	8	16460659						0.000181638	0.549607	0.818208	0.00341257	0.854077	0.00316026	-0.0358689	NA
cg27305603	37	7	155059486						0.0001822	0.549607	0.969437	0.000197287	0.971971	0.00026309	-0.00253402	TRUE	0.357758	0.978388	0.0101863	0.971786	0.00515363	0.00660177	0.152684	0.967808	0.00406243	0.96327	0.00377092	0.00453762
cg01948083	37	1	26327834				chr1:26324549-26324934	S_Shelf	0.000182292	0.549607	0.798379	0.0824426	0.0826146	0.0428165	0.715764	TRUE	0.761727	0.789869	0.155574	0.824907	0.12245	-0.0350377	0.887911	0.731791	0.138365	0.717888	0.128897	0.0139035
cg24541021	37	2	218896725				chr2:218898490-218898835	N_Shore	0.000182555	0.549607	0.934309	0.00194126	0.953598	0.00158226	-0.0192889	TRUE	0.118613	0.602362	0.198776	0.824405	0.0201316	-0.222042	0.820469	0.883532	0.0116308	0.885498	0.0118203	-0.0019659
cg11945469	37	1	203013128	PPFIA4;PPFIA4	NM_001304332;NM_001304331	Body;Body			0.000183509	0.549607	0.916695	0.00270543	0.894658	0.000943048	0.0220376	NA
cg02972941	37	7	97834623	LMTK2	NM_014916	Body	chr7:97834643-97835193	N_Shore	0.000183845	0.549607	0.937377	0.00344949	0.908858	0.0013642	0.0285191	TRUE	0.498671	0.840857	0.142156	0.902286	0.0106874	-0.0614292	0.732307	0.865964	0.0201232	0.861662	0.013081	0.00430117
cg17780165	37	12	3068381	TEAD4;TEAD4;TEAD4	NM_201443;NM_003213;NM_201441	TSS1500;TSS200;TSS200	chr12:3067960-3069444	Island	0.000184458	0.549607	0.0176834	0.000499123	0.0230491	0.000488658	-0.00536571	NA
cg15174294	37	19	21265264	ZNF714;ZNF714;ZNF714;ZNF714	NM_182515;NR_117088;NR_117087;NR_117086	5URT;Body;Body;Body	chr19:21265164-21265433	Island	0.000185312	0.549607	0.496613	0.0563475	0.0631469	0.00407643	0.433466	TRUE	0.285994	0.167852	0.101347	0.294586	0.181298	-0.126734	0.157463	0.3884	0.183876	0.196665	0.150257	0.191736
cg00214688	37	10	33201038	ITGB1;ITGB1;ITGB1;ITGB1;ITGB1;ITGB1	NM_002211;NM_033668;NM_133376;NM_002211;NM_133376;NM_033668	ExonBnd;ExonBnd;ExonBnd;Body;Body;Body			0.000186432	0.549607	0.82284	0.00237501	0.777642	0.00540068	0.045198	TRUE	0.222799	0.841743	0.0226192	0.817413	0.0232945	0.0243293	0.526034	0.80545	0.0227923	0.817682	0.0283226	-0.0122325
cg06704432	37	16	82115761	HSD17B2	NM_002153	Body			0.000186729	0.549607	0.860616	0.0036562	0.902624	0.00408948	-0.0420075	NA
cg20161227	37	6	31980836	TNXB;STK19;STK19;TNXB;TNXA	NM_032470;NM_004197;NM_032454;NM_032470;NR_001284	1stExon;TSS1500;TSS1500;5URT;TSS200			0.000186897	0.549607	0.972138	0.000477422	0.976718	0.000360449	-0.00457992	TRUE	0.623936	0.908583	0.0183723	0.898582	0.0326626	0.0100018	0.638919	0.916434	0.00879309	0.921183	0.0171005	-0.00474878
cg15789044	37	1	210465022				chr1:210465709-210466212	N_Shore	0.000187494	0.549607	0.921826	0.0111644	0.65921	0.0324636	0.262617	NA
cg24714542	37	8	37532605						0.000190402	0.556207	0.844928	0.00443082	0.882069	0.00203108	-0.0371406	NA
cg19585619	37	6	2963668	SERPINB6;SERPINB6;SERPINB6;SERPINB6;SERPINB6;SERPINB6;SERPINB6;SERPINB6	NM_001271825;NM_001195291;NM_001271823;NM_001271822;NM_001271824;NM_004568;NM_001297700;NM_001297699	TSS1500;Body;Body;Body;5URT;5URT;5URT;5URT			0.000192163	0.557117	0.905543	0.00568939	0.856915	0.00292383	0.0486281	NA
cg08534175	37	16	2964815	FLYWCH1;FLYWCH1;FLYWCH1	NM_020912;NM_001308068;NM_032296	5URT;5URT;5URT	chr16:2961641-2962532	S_Shelf	0.000192928	0.557117	0.852477	0.00253986	0.90071	0.00582116	-0.0482327	TRUE	0.331877	0.865753	0.0426963	0.820741	0.0692306	0.0450125	0.0518774	0.809006	0.0215809	0.852155	0.028393	-0.0431495
cg17516160	37	11	94227125	ANKRD49;MRE11A;MRE11A	NM_017704;NM_005591;NM_005590	TSS200;TSS200;TSS200	chr11:94226672-94227412	Island	0.000193179	0.557117	0.0105606	0.000649463	0.212156	0.0265463	-0.201596	TRUE	0.415271	0.0852876	0.130424	0.0167733	0.00207753	0.0685143	0.423463	0.0637599	0.0689859	0.03393	0.00822495	0.0298299
cg23228529	37	7	47976869	PKD1L1	NM_138295	Body			0.000193344	0.557117	0.566965	0.00248322	0.688383	0.0158028	-0.121418	TRUE	0.749047	0.0360918	0.0624764	0.0228634	0.0265917	0.0132284	0.637016	0.617725	0.072962	0.64605	0.0876349	-0.0283246
cg05128109	37	3	146246957	PLSCR1	NM_021105	Body			0.000196186	0.563388	0.911277	0.00351728	0.88302	0.00126159	0.028257	NA
cg09366519	37	1	209877970	HSD11B1;HSD11B1;HSD11B1	NM_005525;NM_001206741;NM_181755	TSS200;5URT;5URT			0.000198424	0.563513	0.833172	0.00831126	0.750125	0.00722706	0.0830474	TRUE	0.400585	0.848369	0.0502049	0.81128	0.0566556	0.0370884	0.0594526	0.82061	0.0356209	0.74884	0.0505898	0.0717704
cg11760587	37	16	71570433	CHST4;CHST4	NM_005769;NM_001166395	5URT;5URT			0.000198722	0.563513	0.387766	0.0344409	0.722535	0.0280449	-0.334769	NA
cg20756934	37	12	56510353	RPL41;RPL41	NM_001035267;NM_021104	TSS200;TSS200	chr12:56511861-56512409	N_Shore	0.000198856	0.563513	0.0121337	0.00015119	0.0107074	0.00011385	0.00142628	TRUE	0.146672	0.0438641	0.0204361	0.0655191	0.0074461	-0.021655	0.349932	0.078394	0.0108552	0.0723225	0.00507112	0.00607152
cg14817997	37	1	10525	DDX11L1	NR_046018	TSS1500			0.000198994	0.563513	0.837776	0.00219266	0.863056	0.00253963	-0.0252804	NA
cg04619304	37	12	24434537	SOX5;SOX5	NM_152989;NM_001261414	5URT;5URT			0.000200669	0.563513	0.926499	0.000924902	0.913501	0.0014605	0.0129976	TRUE	0.225351	0.905953	0.0317698	0.877467	0.0174706	0.0284857	0.00120705	0.911169	0.00883277	0.883947	0.00342144	0.0272214
cg17343122	37	5	170175936						0.000201844	0.563513	0.740597	0.00759541	0.801001	0.00265475	-0.0604045	NA
cg17751872	37	19	21264982	ZNF714;ZNF714;ZNF714;ZNF714;ZNF714	NM_182515;NM_182515;NR_117088;NR_117087;NR_117086	1stExon;5URT;Body;Body;Body	chr19:21265164-21265433	N_Shore	0.000202088	0.563513	0.652441	0.0485591	0.223604	0.030115	0.428836	TRUE	0.502164	0.322649	0.0499092	0.396697	0.203072	-0.0740481	0.192794	0.512539	0.152513	0.359003	0.14341	0.153537
cg16775095	37	15	66947066	LINC01169	NR_110372	Body	chr15:66947360-66947574	N_Shore	0.000202325	0.563513	0.861831	0.0472814	0.500619	0.00906934	0.361213	TRUE	0.166362	0.588074	0.0880215	0.470497	0.104787	0.117577	0.895803	0.655293	0.136239	0.62744	0.384328	0.0278534
cg06069100	37	15	77574588	PEAK1	NM_024776	5URT			0.000202444	0.563513	0.790549	0.00641575	0.847775	0.00412664	-0.0572254	TRUE	0.433286	0.705051	0.159065	0.791528	0.0789531	-0.0864769	0.0575188	0.748064	0.0454441	0.810298	0.0274626	-0.0622337
cg19909895	37	3	128368930	RPN1	NM_002950	Body	chr3:128368929-128369805	Island	0.00020528	0.563513	0.0216017	0.000404352	0.0165126	0.000547705	0.00508906	TRUE	0.990026	0.0366855	0.0145379	0.0368068	0.00693805	-0.000121264	0.404236	0.0523299	0.00427675	0.04956	0.00445477	0.00276989
cg25638032	37	18	25712220	CDH2	NM_001792	Body			0.000205483	0.563513	0.88128	0.00085391	0.823591	0.00767194	0.0576887	NA
cg10035115	37	12	69604735						0.000206221	0.563513	0.870725	0.004026	0.901895	0.0011042	-0.0311701	NA
cg17549927	37	7	1748615	ELFN1	NM_001128636	TSS200			0.000206875	0.563513	0.760643	0.00694732	0.817093	0.00299799	-0.0564501	TRUE	0.268431	0.494967	0.270221	0.695631	0.0432888	-0.200665	0.223833	0.769308	0.0117174	0.759903	0.00742032	0.00940512
cg19760283	37	6	27776790	HIST1H2BL;HIST1H3H	NM_003519;NM_003536	TSS1500;TSS1500	chr6:27775329-27776258	S_Shore	0.000206906	0.563513	0.132928	0.00238377	0.163654	0.00335864	-0.0307253	NA
cg23089425	37	8	19034837						0.00020729	0.563513	0.877432	0.00169129	0.849776	0.00330088	0.0276562	TRUE	0.219875	0.701946	0.172871	0.846827	0.0307926	-0.144881	0.791668	0.843627	0.0236895	0.839392	0.019474	0.0042349
cg16755189	37	22	22116467	MAPK1	NM_002745	3UTR			0.000207625	0.563513	0.17626	0.0967822	0.909511	0.017636	-0.733251	NA
cg04729730	37	11	69258477				chr11:69258149-69258544	Island	0.000208913	0.563513	0.0807716	0.000748651	0.0607255	0.0025876	0.0200462	TRUE	0.5538	0.118258	0.0632931	0.0943398	0.00927589	0.0239185	0.349894	0.121679	0.0120733	0.131018	0.0139196	-0.00933825
cg26853071	37	11	44994634	LOC221122	NR_026681	TSS1500			0.000209583	0.563513	0.388004	0.00318368	0.732719	0.0462497	-0.344715	TRUE	0.753629	0.668622	0.159468	0.623873	0.199743	0.0447494	0.766986	0.598102	0.33405	0.65514	0.154115	-0.0570377
cg11258108	37	4	77676189	SHROOM3	NM_020859	Body			0.000209651	0.563513	0.64695	0.0059301	0.706739	0.00543127	-0.0597891	TRUE	0.0741833	0.21659	0.0964411	0.352785	0.0416848	-0.136195	0.00910364	0.636901	0.0299743	0.706152	0.020953	-0.0692514
cg26727710	37	2	38398814	CYP1B1-AS1	NR_027252	Body			0.00020969	0.563513	0.328175	0.0510683	0.737344	0.0205142	-0.409169	NA
cg18916307	37	11	108362762	KDELC2	NM_153705	Body			0.000210274	0.563513	0.907702	0.00309806	0.867288	0.00447117	0.0404135	NA
cg11411872	37	10	16563096	C1QL3;C1QL3	NM_001010908;NM_001010908	1stExon;5URT	chr10:16561604-16563822	Island	0.000210863	0.563513	0.0171412	8.50844e-05	0.013645	0.000463164	0.00349616	NA
cg27607438	37	10	133058988	TCERG1L	NM_174937	Body	chr10:133058338-133058609	S_Shore	0.000211972	0.564694	0.722892	0.00233092	0.772668	0.0062959	-0.049776	TRUE	0.0827914	0.362223	0.0945902	0.497735	0.0582105	-0.135512	0.708106	0.747993	0.0144565	0.745067	0.00361006	0.00292578
cg21092008	37	14	24583754	DCAF11;DCAF11;DCAF11;DCAF11;DCAF11	NM_025230;NR_028099;NR_028100;NM_181357;NM_001163484	TSS1500;TSS1500;TSS1500;TSS1500;TSS200	chr14:24583268-24584243	Island	0.000213971	0.568037	0.0235221	0.00127519	0.0355982	0.00101956	-0.0120761	TRUE	0.491864	0.0520682	0.0138824	0.0454931	0.00693701	0.00657508	0.115253	0.0750618	0.00383964	0.0694125	0.00478867	0.0056493
cg09386050	37	7	809078	DNAAF5;DNAAF5	NR_075098;NM_017802	Body;Body	chr7:808543-808835	S_Shore	0.000214568	0.568037	0.703807	0.0028209	0.648904	0.00687156	0.0549028	TRUE	0.0421887	0.855982	0.050077	0.699037	0.102927	0.156944	0.390617	0.703587	0.0171938	0.689855	0.0242029	0.013732
cg01531840	37	5	150099853	DCTN4;DCTN4;DCTN4	NM_001135644;NM_016221;NM_001135643	Body;Body;Body			0.000215914	0.569821	0.747506	0.00657977	0.804802	0.0041219	-0.0572963	NA
cg11926425	37	5	155463535						0.000216707	0.569996	0.657348	0.00644025	0.710162	0.0031368	-0.052814	TRUE	0.429123	0.399583	0.274805	0.54753	0.116528	-0.147947	0.304206	0.776597	0.0182749	0.79153	0.0193095	-0.0149332
cg07402724	37	6	74230764	EEF1A1	NM_001402	TSS200	chr6:74229962-74231497	Island	0.000217326	0.569996	0.0118101	0.000254171	0.0144999	0.00026211	-0.00268985	TRUE	0.449155	0.00441387	0.00474414	0.00678085	0.00137392	-0.00236699	0.637125	0.0139629	0.00391276	0.0128125	0.00248103	0.00115043
cg16074990	37	2	240567630				chr2:240566174-240566644	S_Shore	0.000219728	0.572506	0.90249	0.0460663	0.545259	0.0155662	0.357231	TRUE	0.116689	0.783456	0.0498161	0.608664	0.180999	0.174792	0.339446	0.852293	0.00778861	0.648282	0.393154	0.204011
cg04918695	37	6	111299380				chr6:111303114-111303485	N_Shelf	0.000220053	0.572506	0.863301	0.00315835	0.897207	0.0033677	-0.0339064	TRUE	0.39725	0.864197	0.0220296	0.849262	0.0197084	0.0149348	0.92684	0.830889	0.0207385	0.832773	0.0334409	-0.00188378
cg05009662	37	17	46136650	NFE2L1	NM_003204	Body	chr17:46136649-46136969	Island	0.000221026	0.572506	0.883312	0.00178538	0.849726	0.00421597	0.0335855	TRUE	0.594969	0.863442	0.0132182	0.858846	0.00436776	0.00459573	0.251036	0.828821	0.0173495	0.842762	0.0134491	-0.013942
cg21503137	37	19	19543684	GATAD2A	NM_017660	5URT			0.0002213	0.572506	0.66927	0.00111062	0.713135	0.00587764	-0.0438651	NA
cg04111760	37	8	10641064	PINX1;PINX1	NM_017884;NM_001284356	Body;Body			0.000222043	0.572506	0.906513	0.00144587	0.922867	0.00170031	-0.0163535	NA
cg16699074	37	19	42192347	CEACAM7;CEACAM7	NM_006890;NM_001291485	TSS200;TSS200			0.000222868	0.572506	0.758431	0.00541904	0.806211	0.00363847	-0.0477797	TRUE	0.22677	0.422568	0.308171	0.675811	0.0485322	-0.253243	0.090224	0.73205	0.0519416	0.792875	0.0306301	-0.0608252
cg01401824	37	2	159902017	TANC1;TANC1	NM_001145909;NM_033394	5URT;5URT			0.000223013	0.572506	0.899945	0.000901648	0.909075	0.000861969	-0.0091294	TRUE	0.489164	0.894498	0.0287825	0.878852	0.0253347	0.0156458	0.000225977	0.908288	0.00572182	0.881278	0.00382359	0.0270108
cg18854474	37	5	174948722	SFXN1	NM_022754	Body			0.000224924	0.57372	0.081445	0.0039433	0.122274	0.00396315	-0.0408287	NA
cg01404688	37	12	70382218						0.000225242	0.57372	0.882499	0.000890269	0.894495	0.00138119	-0.0119962	NA
cg15606819	37	19	49661083	TRPM4;TRPM4;TRPM4;TRPM4	NM_001195227;NM_017636;NM_001195227;NM_017636	5URT;5URT;1stExon;1stExon	chr19:49660880-49661157	Island	0.000225518	0.57372	0.0375388	0.000785844	0.0621779	0.00328341	-0.0246392	TRUE	0.724655	0.0929365	0.0425409	0.102648	0.0139733	-0.00971116	0.0100476	0.145164	0.00579474	0.112765	0.0165094	0.0323991
cg22707207	37	1	19040796	PAX7;PAX7;PAX7	NM_013945;NM_002584;NM_001135254	Body;Body;Body	chr1:19043390-19043828	N_Shelf	0.000226232	0.573814	0.883774	0.00217174	0.905028	0.00194372	-0.0212532	TRUE	0.104066	0.58137	0.166975	0.780074	0.0342763	-0.198705	0.130612	0.842033	0.0330677	0.876568	0.0215287	-0.0345346
cg14443231	37	20	43419970	RIMS4;RIMS4	NM_001205317;NM_182970	Body;Body			0.000228942	0.573841	0.82063	0.00317429	0.865231	0.0052499	-0.0446011	NA
cg15254624	37	8	8923963						0.000229362	0.573841	0.915762	0.00892325	0.74901	0.0211418	0.166753	NA
cg00501467	37	6	13015202	PHACTR1;PHACTR1	NM_001242648;NM_030948	Body;Body	chr6:13014973-13015203	Island	0.000229489	0.573841	0.818738	0.00320368	0.777054	0.00475936	0.0416839	TRUE	0.690862	0.675976	0.0555321	0.689879	0.00598695	-0.0139029	0.478055	0.673243	0.0263879	0.687397	0.0265401	-0.0141542
cg11980410	37	1	145397667	NBPF20;NBPF10;NBPF10	NM_001278267;NM_001039703;NM_001302371	Body;Body;Body			0.000229539	0.573841	0.0426705	0.000671218	0.0359526	0.00063599	0.0067179	TRUE	0.442038	0.0312553	0.00662986	0.0354359	0.00645212	-0.00418062	0.837167	0.0580456	0.010949	0.0566325	0.00731582	0.00141313
cg09518270	37	1	211308115	KCNH1;KCNH1	NM_002238;NM_172362	TSS1500;TSS1500	chr1:211306667-211307675	S_Shore	0.000231165	0.573841	0.839843	0.0279691	0.188293	0.0853785	0.65155	TRUE	0.277433	0.545227	0.354814	0.802761	0.0514437	-0.257534	0.498785	0.775398	0.017579	0.786165	0.0242122	-0.0107666
cg26096884	37	18	19904701						0.000231223	0.573841	0.284665	0.0315943	0.0511465	0.00622707	0.233518	NA
cg26478140	37	3	72201713	LINC00870	NR_038221	Body			0.000232532	0.573841	0.872234	0.00367242	0.83998	0.00252055	0.0322537	NA
cg14307563	37	5	59105755	PDE4D;PDE4D	NM_001104631;NM_001165899	Body;Body			0.00023271	0.573841	0.862646	0.0249678	0.158034	0.0940679	0.704612	NA
cg13256160	37	10	133946773	JAKMIP3	NM_001105521	Body	chr10:133948325-133948677	N_Shore	0.000233128	0.573841	0.308224	0.0096683	0.379005	0.00148139	-0.0707807	TRUE	0.979872	0.265026	0.152504	0.262254	0.10941	0.00277251	0.33523	0.30874	0.0471441	0.333688	0.00681002	-0.0249474
cg17216430	37	11	70006090	ANO1;ANO1	NM_018043;NR_030691	Body;Body			0.000233394	0.573841	0.556649	0.00870346	0.622982	0.00288495	-0.0663328	NA
cg27111250	37	4	81111177	PRDM8	NM_020226	5URT	chr4:81109887-81110460	S_Shore	0.000233694	0.573841	0.898908	0.0124106	0.713125	0.0224924	0.185783	TRUE	0.102563	0.874599	0.0218336	0.810706	0.0606611	0.0638928	0.449887	0.838134	0.0374098	0.80537	0.0719455	0.0327638
cg13996786	37	19	48768837						0.000235083	0.574787	0.261996	0.0196492	0.437529	0.0143112	-0.175532	NA
cg23643450	37	1	204592576	LRRN2;LRRN2	NM_006338;NM_201630	5URT;5URT			0.000235673	0.574787	0.503769	0.00710114	0.571047	0.00604066	-0.0672778	NA
cg09524352	37	3	48719190	NCKIPSD;NCKIPSD	NM_016453;NM_184231	Body;Body	chr3:48722969-48723757	N_Shelf	0.000236767	0.574787	0.916317	0.00109705	0.904025	0.00130556	0.0122916	NA
cg17028912	37	1	11619369						0.000237008	0.574787	0.758913	0.00631865	0.850012	0.0109497	-0.091099	NA
cg13754569	37	10	134956778				chr10:134955508-134955800	S_Shore	0.000237472	0.574787	0.111706	0.110432	0.907913	0.00503141	-0.796207	TRUE	0.877826	0.796746	0.104987	0.783363	0.113154	0.0133837	0.323697	0.711249	0.305917	0.875955	0.0177947	-0.164706
cg15381609	37	10	131361177	MGMT	NM_002412	Body			0.000240664	0.579392	0.911758	0.00143102	0.888516	0.00290469	0.0232426	TRUE	0.578734	0.875507	0.0217853	0.867732	0.0048774	0.00777475	0.814329	0.869275	0.00814843	0.867748	0.00941673	0.00152792
cg17929959	37	18	19873627						0.000240742	0.579392	0.533167	0.018598	0.370373	0.0129836	0.162794	NA
cg12170005	37	13	98967765	FARP1;FARP1	NM_005766;NM_001286839	Body;Body			0.000242403	0.581735	0.742468	0.00878755	0.808133	0.00260332	-0.0656653	NA
cg15150472	37	9	140711975	EHMT1;EHMT1	NM_024757;NM_024757	ExonBnd;Body	chr9:140708852-140709066	S_Shelf	0.000245738	0.588073	0.910679	0.00245995	0.887698	0.00207595	0.0229818	TRUE	0.0365219	0.855274	0.0242157	0.804861	0.0218396	0.0504129	0.80974	0.841363	0.0161827	0.83898	0.00983808	0.00238255
cg25994464	37	11	9336131	TMEM41B;TMEM41B;TMEM41B;TMEM41B;TMEM41B	NM_015012;NM_001165030;NM_015012;NM_001165030;NR_028491	1stExon;1stExon;5URT;5URT;Body	chr11:9335730-9336477	Island	0.000249957	0.596485	0.0139947	0.000208907	0.0169195	0.000354448	-0.00292478	TRUE	0.590766	0.00983253	0.00784975	0.00671958	0.00579503	0.00311295	0.057279	0.0398918	0.00912005	0.0281125	0.00419123	0.0117793
cg03583495	37	16	89121585				chr16:89118801-89119152	S_Shelf	0.000251374	0.598182	0.7164	0.00424152	0.767889	0.00588407	-0.0514889	TRUE	0.0743132	0.452548	0.0991895	0.590174	0.0358112	-0.137626	0.113391	0.705609	0.0192376	0.732738	0.0220842	-0.0271287
cg05693391	37	15	61463086	RORA	NM_134261	Body			0.000254786	0.604602	0.765629	0.00341694	0.70641	0.0076421	0.059219	NA
cg22777427	37	1	26515651	CNKSR1;CATSPER4;CNKSR1;CNKSR1	NM_001297648;NM_198137;NM_001297647;NM_006314	Body;TSS1500;Body;Body			0.000259221	0.608382	0.812995	0.00317766	0.846049	0.00345385	-0.0330545	NA
cg14483724	37	4	1328198	MAEA;MAEA;MAEA;MAEA;MAEA;MAEA;MAEA	NR_123716;NM_005882;NM_001297430;NM_001297431;NM_001017405;NM_001297432;NM_001297433	Body;Body;Body;Body;Body;Body;Body			0.000259837	0.608382	0.887314	0.0112963	0.785371	0.00906383	0.101942	NA
cg19144949	37	6	53375437	GCLC;GCLC	NM_001197115;NM_001498	Body;Body			0.000260933	0.608382	0.822995	0.00335654	0.852261	0.00246137	-0.0292657	TRUE	0.157916	0.882899	0.0489248	0.821599	0.047513	0.0612999	0.0351344	0.887843	0.0321617	0.838488	0.0171161	0.0493551
cg05385652	37	8	86375137	CA3-AS1;CA2;CA2;CA3-AS1;CA3-AS1;CA3-AS1	NR_121633;NM_001293675;NM_000067;NR_121632;NR_121631;NR_121630	Body;TSS1500;TSS1500;Body;Body;Body	chr8:86375500-86376714	N_Shore	0.000262225	0.608382	0.911096	0.00119376	0.926193	0.00178797	-0.0150969	NA
cg00632174	37	17	77284647	RBFOX3	NM_001082575	5URT			0.000262378	0.608382	0.911652	0.00166785	0.81441	0.013749	0.0972424	NA
cg18328612	37	19	4676623	DPP9	NM_139159	Body	chr19:4676416-4676718	Island	0.000263105	0.608382	0.931758	0.00109234	0.911323	0.00269983	0.0204345	TRUE	0.642749	0.858077	0.156355	0.903725	0.00630662	-0.0456488	0.897413	0.898253	0.0133961	0.897147	0.00952184	0.0011052
cg08826617	37	14	106084396						0.000263585	0.608382	0.735398	0.00482918	0.778469	0.00379446	-0.0430708	NA
cg10705045	37	2	7088677	RNF144A	NM_014746	5URT			0.00026477	0.608382	0.920631	0.00352847	0.894947	0.000996679	0.0256839	NA
cg00525301	37	16	87288251						0.000266107	0.608382	0.917447	0.00261282	0.897729	0.00105719	0.0197187	NA
cg18995761	37	17	72176640						0.000266143	0.608382	0.721354	0.00921445	0.798271	0.00599849	-0.0769172	NA
cg04112363	37	5	139029352	CXXC5	NM_016463	5URT	chr5:139027443-139030219	Island	0.000266307	0.608382	0.0239741	0.000356711	0.0212075	0.000170897	0.00276662	NA
cg08118957	37	8	141300036	TRAPPC9;TRAPPC9	NM_001160372;NM_031466	Body;Body			0.000266325	0.608382	0.701918	0.000535019	0.717792	0.00220553	-0.015874	NA
cg10569790	37	11	16274134	SOX6;SOX6;SOX6;SOX6	NM_001145811;NM_033326;NM_017508;NM_001145819	Body;Body;Body;Body			0.000266485	0.608382	0.636731	0.00951261	0.759721	0.0147918	-0.12299	NA
cg14445205	37	8	72565468						0.000266899	0.608382	0.837355	0.00416763	0.881163	0.00468	-0.0438082	TRUE	0.344605	0.488186	0.23102	0.633466	0.0552115	-0.14528	0.725061	0.800416	0.0346223	0.807778	0.0199121	-0.00736152
cg17638715	37	6	23351604						0.000267231	0.608382	0.849267	0.00143168	0.867688	0.00221323	-0.0184209	NA
cg02103524	37	9	138130682						0.000267869	0.608382	0.827452	0.00371856	0.862305	0.00332808	-0.0348535	NA
cg19834704	37	7	134378231						0.000269998	0.610223	0.558526	0.00592091	0.63204	0.00872831	-0.0735134	NA
cg06587249	37	19	57109049	ZNF71	NM_021216	5URT	chr19:57106575-57106896	S_Shelf	0.000270336	0.610223	0.892396	0.00505134	0.941829	0.00498156	-0.049433	TRUE	0.328306	0.818325	0.0991441	0.557776	0.483087	0.260548	0.697919	0.881735	0.030258	0.874117	0.0219921	0.00761775
cg10781514	37	8	74371186	STAU2;STAU2;STAU2;STAU2	NM_001164383;NM_001164382;NM_001164380;NM_001164381	Body;Body;Body;Body			0.000270841	0.610223	0.832521	0.00398329	0.860883	0.000847285	-0.0283622	NA
cg06832046	37	19	3279506	CELF5;CELF5;CELF5	NM_001172673;NM_021938;NR_033342	Body;Body;Body	chr19:3275608-3275970	S_Shelf	0.000271998	0.611205	0.769314	0.00554202	0.811625	0.00250501	-0.0423109	NA
cg00033371	37	19	4956786	UHRF1;UHRF1;UHRF1;UHRF1;UHRF1	NM_001290050;NM_001290052;NM_001290051;NM_001048201;NM_013282	Body;Body;Body;Body;Body	chr19:4954453-4954870	S_Shore	0.000273073	0.611735	0.983495	0.000241183	0.981505	0.000154307	0.0019899	TRUE	0.733968	0.979624	0.00666983	0.981336	0.00552042	-0.00171168	0.493206	0.979059	0.00495413	0.976943	0.00302442	0.002117
cg20406482	37	17	40333521	KCNH4	NM_012285	TSS1500	chr17:40332597-40333471	S_Shore	0.000273981	0.611735	0.0787918	0.00677041	0.129794	0.00284725	-0.0510018	TRUE	0.328182	0.0816327	0.0569075	0.126282	0.0492379	-0.0446489	0.931954	0.188429	0.0388015	0.190438	0.0230066	-0.00200807
cg26243717	37	6	28697117						0.000274964	0.611735	0.0223024	0.00541424	0.0630625	0.00228131	-0.0407601	NA
cg09997191	37	22	34101099	LARGE;LARGE	NM_004737;NM_133642	Body;Body			0.000275556	0.611735	0.794876	0.00379139	0.823746	0.00172089	-0.0288701	NA
cg27033074	37	6	116359888	TPI1P3;FRK	NR_027338;NM_002031	TSS200;Body			0.000275844	0.611735	0.923841	0.000991681	0.915338	0.0007218	0.00850239	TRUE	0.348966	0.926402	0.0160911	0.909525	0.0274894	0.0168773	0.0258611	0.867014	0.00683526	0.896023	0.0184934	-0.0290082
cg03214478	37	4	1355389	UVSSA	NM_020894	Body			0.000277043	0.612789	0.96792	0.000275526	0.971455	0.000429892	-0.0035356	TRUE	0.793037	0.949904	0.0340202	0.942991	0.0306184	0.00691266	0.531546	0.942567	0.00512384	0.93982	0.0065033	0.00274745
cg09280243	37	10	127588059	FANK1	NM_145235	Body	chr10:127584249-127585538	S_Shelf	0.000278086	0.612918	0.428331	0.00897381	0.537758	0.0130269	-0.109427	TRUE	0.339882	0.427655	0.144721	0.519051	0.0277884	-0.0913954	0.343139	0.559632	0.0644075	0.520262	0.0413094	0.0393698
cg12176787	37	17	75390659	SEPT9;SEPT9;SEPT9;SEPT9;SEPT9;SEPT9	NM_001113493;NM_001113494;NM_001293695;NM_001113491;NM_001113492;NM_006640	Body;5URT;Body;Body;5URT;Body			0.000278983	0.612918	0.838355	0.00282162	0.803094	0.00425006	0.0352606	NA
cg07042104	37	20	34206951	SPAG4	NM_003116	Body	chr20:34203678-34204301	S_Shelf	0.000279272	0.612918	0.0305886	0.000854723	0.039429	0.000951926	-0.00884037	TRUE	0.212969	0.0514927	0.016798	0.0752225	0.0276065	-0.0237298	0.382066	0.0778327	0.0128005	0.08498	0.00811872	-0.00714731
cg20087952	37	5	140255750	PCDHA12;PCDHA12;PCDHA1;PCDHA1;PCDHA2;PCDHA3;PCDHA4;PCDHA5;PCDHA6;PCDHA6;PCDHA7;PCDHA8;PCDHA9;PCDHA10;PCDHA10;PCDHA11	NM_018903;NM_031864;NM_031411;NM_018900;NM_018905;NM_018906;NM_018907;NM_018908;NM_031849;NM_018909;NM_018910;NM_018911;NM_031857;NM_031860;NM_018901;NM_018902	1stExon;1stExon;Body;Body;Body;Body;Body;Body;Body;Body;Body;Body;Body;Body;Body;Body	chr5:140255158-140255450	S_Shore	0.000282204	0.61424	0.847816	0.00801713	0.73405	0.0144303	0.113766	NA
cg02581909	37	20	56964033	VAPB;VAPB;VAPB	NM_004738;NM_001195677;NR_036633	TSS200;TSS200;TSS200	chr20:56963998-56964804	Island	0.000282271	0.61424	0.0249943	0.000284944	0.0218792	0.000350914	0.00311507	TRUE	0.0430979	0.0934401	0.0214433	0.0577216	0.00798261	0.0357185	0.00028331	0.0983146	0.00336393	0.0746775	0.0052963	0.0236371
cg24525763	37	10	135075002				chr10:135075001-135075452	Island	0.000283278	0.61424	0.0518388	0.00155808	0.0798411	0.00375688	-0.0280022	TRUE	0.70156	0.115268	0.0455128	0.104223	0.00808006	0.0110451	0.192275	0.165034	0.00766773	0.175632	0.0122258	-0.0105983
cg24651706	37	2	113341872	CHCHD5;CHCHD5;CHCHD5	NM_001304354;NM_032309;NM_001304353	TSS1500;TSS200;TSS200	chr2:113341684-113342453	Island	0.000283464	0.61424	0.0377995	0.000301704	0.0316572	0.00083973	0.00614231	TRUE	0.289717	0.0506698	0.0150262	0.0616154	0.00526723	-0.0109457	0.409795	0.0741587	0.0102515	0.0791375	0.00461115	-0.00497884
cg13529695	37	19	31912850						0.0002835	0.61424	0.560932	0.0113392	0.455021	0.0103997	0.105911	NA
cg07741474	37	20	62223462	GMEB2	NM_012384	Body	chr20:62223230-62223605	Island	0.000284509	0.614856	0.925087	0.00289728	0.892239	0.00379715	0.0328478	TRUE	0.921132	0.908005	0.0100433	0.907227	0.00937852	0.000777858	0.086193	0.876704	0.011539	0.8904	0.00673156	-0.0136957
cg20678442	37	1	244893503				chr1:244893441-244894366	Island	0.000287531	0.619805	0.0265101	0.000291656	0.0306452	0.000527656	-0.00413512	TRUE	0.3493	0.00856005	0.00698123	0.0524518	0.0876145	-0.0438918	0.735057	0.0298679	0.00857963	0.02816	0.0043832	0.00170794
cg03623403	37	13	99229638	STK24;STK24	NM_001032296;NM_001286649	TSS1500;TSS1500	chr13:99228319-99229576	S_Shore	0.000288746	0.620723	0.0140089	0.000269826	0.0161504	0.000157758	-0.00214146	TRUE	0.731983	0.0241641	0.0143248	0.0277377	0.0104548	-0.00357357	0.000119794	0.0493754	0.00385886	0.0307075	0.00176838	0.0186679
cg17161933	37	9	101552933	ANKS6	NM_173551	Body			0.000290917	0.620723	0.887165	0.00308439	0.854027	0.00373759	0.0331377	NA
cg00264578	37	20	59864534	CDH4	NM_001794	Body	chr20:59864748-59865069	N_Shore	0.000291386	0.620723	0.892494	0.00273458	0.867389	0.00245184	0.0251051	TRUE	0.636499	0.764771	0.0313631	0.713729	0.206641	0.0510423	0.372235	0.850486	0.00890548	0.766273	0.174474	0.0842134
cg07424835	37	18	60070427						0.000291797	0.620723	0.900582	0.00144084	0.890656	0.000185458	0.00992644	NA
cg10190808	37	5	149829522	RPS14;RPS14;RPS14	NM_005617;NM_001025071;NM_001025070	TSS1500;TSS1500;TSS1500	chr5:149828881-149829631	Island	0.000292618	0.620723	0.0230729	0.00049624	0.0196555	6.50576e-05	0.00341735	TRUE	0.254118	0.026569	0.0143996	0.0401385	0.0128311	-0.0135695	0.637325	0.0362384	0.00891627	0.0394025	0.00911414	-0.00316409
cg02578961	37	22	46671616	TTC38	NM_017931	Body			0.000293339	0.620723	0.924973	0.0010328	0.910265	0.00189177	0.0147075	NA
cg03850035	37	2	222367110	EPHA4;EPHA4;EPHA4	NM_001304537;NM_004438;NM_001304536	Body;Body;Body			0.000294177	0.620723	0.596105	0.000864991	0.625092	0.00416213	-0.028987	TRUE	0.272143	0.200101	0.161746	0.326232	0.0745266	-0.126131	0.412918	0.570937	0.0926214	0.61351	0.0281418	-0.0425733
cg15643035	37	11	130424069						0.000294183	0.620723	0.911423	0.000422903	0.919622	0.00112562	-0.00819916	TRUE	0.393728	0.720229	0.179014	0.821636	0.0507826	-0.101408	0.3994	0.862359	0.0115155	0.871185	0.0156923	-0.00882638
cg15408259	37	8	27927151	NUGGC;NUGGC	NM_001010906;NM_001010906	ExonBnd;Body			0.000294551	0.620723	0.919152	0.00325892	0.896435	0.000696973	0.022717	NA
cg23788114	37	9	112970491	C9orf152	NM_001012993	TSS200			0.000298664	0.627828	0.822204	0.00651251	0.881319	0.00577336	-0.0591151	NA
cg11348345	37	12	104850219	CHST11;CHST11	NM_018413;NM_001173982	TSS1500;TSS1500	chr12:104850253-104852395	N_Shore	0.000300054	0.629189	0.0204695	0.000458966	0.0236143	6.49243e-05	-0.00314478	TRUE	0.194074	0.0261633	0.00789703	0.0360486	0.00963104	-0.0098853	0.996888	0.0609738	0.00760493	0.061	0.0103813	-2.61625e-05
cg25565998	37	19	56166418	U2AF2;U2AF2;U2AF2;U2AF2	NM_007279;NM_001012478;NM_007279;NM_001012478	5URT;5URT;1stExon;1stExon	chr19:56163662-56167257	Island	0.000301207	0.630048	0.016886	0.000110458	0.0179844	0.000118592	-0.00109842	TRUE	0.863064	0.0165807	0.00621308	0.015487	0.00987992	0.00109365	0.012062	0.0517756	0.0108395	0.02978	0.00600032	0.0219956
cg05708512	37	5	31731391						0.000302837	0.630085	0.621773	0.00863757	0.545628	0.00720822	0.0761446	TRUE	0.768456	0.575397	0.342169	0.639799	0.0912977	-0.0644013	0.406405	0.602842	0.0632235	0.565715	0.0540534	0.0371266
cg14654471	37	1	5937169	NPHP4;NPHP4;NPHP4;NPHP4;NPHP4;NPHP4;NPHP4;NPHP4	NM_001291594;NM_015102;NM_001291593;NR_111987;NM_001291594;NM_001291593;NR_111987;NM_015102	ExonBnd;ExonBnd;ExonBnd;ExonBnd;Body;Body;Body;Body	chr1:5937157-5937392	Island	0.000306674	0.630085	0.973884	0.000930876	0.959655	0.00189255	0.014229	TRUE	0.0518511	0.967899	0.0138612	0.946455	0.00413634	0.0214441	0.403137	0.88899	0.134631	0.78252	0.194783	0.10647
cg21445553	37	20	23969237	GGTLC1	NM_178311	5URT	chr20:23969149-23969433	Island	0.000307118	0.630085	0.960073	0.00582268	0.901878	0.00636841	0.0581944	TRUE	0.876729	0.862524	0.071074	0.855126	0.0350165	0.00739803	0.876308	0.847696	0.040104	0.84115	0.0699248	0.0065462
cg25717438	37	2	51259786	NRXN1;NRXN1	NM_004801;NM_001135659	TSS200;TSS200			0.000307205	0.630085	0.104279	0.00216595	0.0681353	0.0049026	0.0361436	TRUE	0.276409	0.127023	0.108468	0.228357	0.108887	-0.101335	0.867066	0.121783	0.0203052	0.119777	0.010724	0.00200575
cg16328845	37	19	16655808				chr19:16652513-16653740	S_Shelf	0.000307242	0.630085	0.518093	0.0496282	0.888398	0.023508	-0.370305	NA
cg01715830	37	4	182993151						0.000308213	0.630085	0.856619	0.011335	0.107961	0.110532	0.748659	NA
cg04748929	37	19	58037382	ZNF549;ZNF549	NM_001199295;NM_153263	TSS1500;TSS1500	chr19:58038572-58039208	N_Shore	0.000308455	0.630085	0.846442	0.00131561	0.862847	0.0020493	-0.0164051	TRUE	0.762893	0.842923	0.0103038	0.845133	0.00684369	-0.00220948	0.0931538	0.816576	0.0130949	0.798427	0.0126391	0.018148
cg04230537	37	16	3723899	TRAP1;TRAP1	NM_016292;NM_001272049	Body;Body	chr16:3724344-3724849	N_Shore	0.00030873	0.630085	0.856577	0.00551606	0.739162	0.0165379	0.117415	NA
cg14687471	37	17	41287586	NBR2	NR_003108	Body			0.000308819	0.630085	0.907352	0.00332902	0.931648	0.00139021	-0.0242956	TRUE	0.00482538	0.909466	0.00620299	0.888557	0.00481093	0.0209088	0.420205	0.877117	0.0119094	0.884845	0.0133153	-0.0077275
cg12904924	37	15	27128934	GABRA5;GABRA5	NM_000810;NM_001165037	Body;Body	chr15:27128249-27128935	Island	0.000309352	0.630085	0.935808	0.00304061	0.909865	0.00236799	0.0259427	TRUE	0.0496405	0.781825	0.0274702	0.828621	0.0167887	-0.0467966	0.332	0.874323	0.0135016	0.865755	0.00902592	0.0085678
cg11051417	37	12	118626087	TAOK3	NM_016281	Body			0.000309662	0.630085	0.911201	0.00285374	0.88775	0.00199969	0.0234508	NA
cg24670497	37	1	16068127	TMEM82	NM_001013641	TSS1500	chr1:16070628-16070853	N_Shelf	0.000310151	0.630085	0.0828404	0.00208042	0.0685797	0.000407182	0.0142607	TRUE	0.530673	0.0803279	0.0204013	0.0908762	0.0206854	-0.0105484	0.166156	0.152602	0.0108363	0.132268	0.0234247	0.0203347
cg22421131	37	1	37075391						0.000312679	0.632946	0.85236	0.00560262	0.901602	0.00473457	-0.0492421	NA
cg09360631	37	8	100624498	VPS13B;VPS13B	NM_152564;NM_017890	Body;Body			0.000313484	0.632946	0.478578	0.0106585	0.578134	0.0103254	-0.0995552	NA
cg12984402	37	22	30976107	PES1;PES1;PES1;PES1	NM_001282328;NM_001282327;NM_001243225;NM_014303	Body;Body;Body;Body			0.000314039	0.632946	0.880867	0.00177599	0.860132	0.00253137	0.0207355	NA
cg21364330	37	1	197104318	ASPM;ASPM	NM_001206846;NM_018136	Body;Body			0.000314547	0.632946	0.863743	0.00205676	0.881755	0.0017295	-0.0180124	NA
cg24000731	37	1	91589803						0.000315986	0.634334	0.908896	0.0017179	0.927302	0.00214635	-0.0184059	TRUE	0.842334	0.833775	0.132257	0.850572	0.0362331	-0.0167965	0.10069	0.858741	0.0161271	0.88008	0.0149928	-0.0213395
cg02993352	37	8	26370717	PNMA2;DPYSL2	NM_007257;NM_001197293	5URT;TSS1500	chr8:26371172-26372830	N_Shore	0.000319224	0.636112	0.0563583	0.00340283	0.0320848	0.00127848	0.0242735	TRUE	0.48619	0.108874	0.0774454	0.158936	0.100108	-0.0500622	0.24441	0.12179	0.00734302	0.0962125	0.0389572	0.0255775
cg04231701	37	4	1032855				chr4:1029205-1029633	S_Shelf	0.000319265	0.636112	0.911115	0.00188788	0.893326	0.00187976	0.0177893	TRUE	0.658713	0.840016	0.0208466	0.830584	0.0328659	0.0094313	0.271371	0.857761	0.0263011	0.838727	0.0172071	0.0190332
cg01379009	37	20	57041622	APCDD1L;APCDD1L	NM_001304787;NM_153360	Body;Body	chr20:57041449-57041666	Island	0.000319329	0.636112	0.976649	0.000266523	0.979747	0.000379747	-0.00309774	TRUE	0.902686	0.853505	0.109794	0.865202	0.131821	-0.0116976	0.224165	0.936342	0.00621214	0.942377	0.00638483	-0.00603597
cg04068676	37	11	26605224	ANO3	NM_031418	Body			0.000319875	0.636112	0.825813	0.021429	0.670942	0.00890318	0.154872	NA
cg11578474	37	6	31161152						0.000321747	0.638337	0.783533	0.0459545	0.465895	0.0126508	0.317638	NA
cg00512739	37	5	133337610	VDAC1;VDAC1;VDAC1	NR_036625;NR_036624;NM_003374	Body;Body;5URT	chr5:133339600-133341509	N_Shore	0.000323398	0.638491	0.918481	0.0033565	0.880397	0.00463455	0.0380843	TRUE	0.0913102	0.940241	0.0161557	0.860539	0.0765659	0.0797023	0.821146	0.690231	0.371071	0.743908	0.262493	-0.0536761
cg19482843	37	8	141559741	AGO2;AGO2	NM_012154;NM_001164623	Body;Body	chr8:141559164-141559368	S_Shore	0.000324305	0.638491	0.948057	0.00151402	0.924745	0.00316147	0.0233124	TRUE	0.074036	0.951275	0.0187124	0.906459	0.034223	0.0448168	0.284903	0.898735	0.0122834	0.908985	0.0124122	-0.0102501
cg21449442	37	16	2509766	C16orf59	NM_025108	TSS1500	chr16:2509816-2510482	N_Shore	0.000324647	0.638491	0.0299163	0.000960834	0.0196725	0.00120438	0.0102438	NA
cg21434949	37	12	129190073	TMEM132C	NM_001136103	Body	chr12:129189735-129189987	S_Shore	0.000325377	0.638491	0.876183	0.00114347	0.862204	0.0017657	0.0139785	TRUE	0.109766	0.737238	0.0587936	0.807528	0.0206993	-0.0702895	0.245096	0.834645	0.0209994	0.848805	0.00649914	-0.0141595
cg23745864	37	18	77806288	RBFA;RBFA	NM_001171967;NM_024805	3UTR;3UTR			0.000325594	0.638491	0.8629	0.00305271	0.830741	0.0037565	0.0321595	TRUE	0.00289773	0.894745	0.0155893	0.843615	0.00412513	0.0511301	0.400966	0.853682	0.0126499	0.866178	0.0245914	-0.012496
cg06918634	37	16	3611979	NLRC3;NLRC3	NR_075083;NM_178844	Body;Body	chr16:3613100-3613546	N_Shore	0.000326712	0.639206	0.870739	0.00321482	0.82899	0.00540571	0.0417492	NA
cg24296478	37	10	98590574	LCOR;LCOR	NM_001170766;NM_001170765	TSS1500;TSS1500	chr10:98591707-98593273	N_Shore	0.000330283	0.640519	0.088441	0.0114416	0.167031	0.0031691	-0.0785896	TRUE	0.946212	0.0235354	0.0097904	0.0239927	0.00586739	-0.000457308	0.00679244	0.152174	0.0171958	0.21341	0.0249538	-0.0612361
cg25608709	37	4	79467186						0.00033208	0.640519	0.91991	0.000229429	0.911846	0.00119822	0.00806452	NA
cg13098795	37	3	48369887	SPINK8	NM_001080525	TSS200			0.000333921	0.640519	0.807932	0.00543855	0.850772	0.00354143	-0.0428401	NA
cg10129063	37	4	81111385	PRDM8	NM_020226	5URT	chr4:81109887-81110460	S_Shore	0.000335252	0.640519	0.740202	0.0183165	0.549575	0.0223648	0.190627	NA
cg25754449	37	8	145670366	TONSL	NM_013432	TSS1500	chr8:145669110-145670460	Island	0.000335652	0.640519	0.0231802	0.000720279	0.0167119	0.000666293	0.00646828	NA
cg11503210	37	12	31662153	DENND5B;DENND5B	NM_144973;NM_001308339	Body;5URT			0.000335839	0.640519	0.593889	0.00785548	0.658834	0.00594788	-0.0649454	TRUE	0.953857	0.469615	0.245758	0.478901	0.0964847	-0.00928632	0.13102	0.594212	0.0104341	0.6229	0.0311181	-0.0286883
cg18889362	37	19	17660113	FAM129C;FAM129C	NM_001098524;NM_173544	Body;Body			0.000336233	0.640519	0.78056	0.00353712	0.808455	0.00232592	-0.0278948	NA
cg20404236	37	3	25705864	TOP2B	NM_001068	TSS200	chr3:25705556-25706570	Island	0.00033787	0.640519	0.0267842	0.000338931	0.0307156	0.000491927	-0.00393145	NA
cg16046525	37	4	40291435						0.000340473	0.640519	0.0381579	0.00636464	0.0831632	0.00253805	-0.0450053	NA
cg19393677	37	15	67841407	MAP2K5;MAP2K5;MAP2K5;MAP2K5	NM_001206804;NM_001206804;NM_002757;NM_145160	5URT;1stExon;Body;Body			0.00034101	0.640519	0.848378	0.00699834	0.769857	0.0096981	0.0785205	TRUE	0.230802	0.90257	0.0815975	0.793717	0.131578	0.108853	0.0289907	0.819819	0.015734	0.779717	0.0232721	0.0401012
cg19149693	37	3	114599007	ZBTB20;ZBTB20;ZBTB20	NR_121662;NM_001164343;NM_015642	Body;5URT;5URT			0.000341702	0.640519	0.902478	0.00151896	0.915158	0.00119442	-0.0126801	TRUE	0.0736191	0.936163	0.0182046	0.909215	0.0106683	0.0269484	0.193594	0.864358	0.0189	0.882933	0.0169384	-0.0185747
cg15179515	37	10	47396735	FAM35DP	NR_027634	Body	chr10:47395840-47396088	S_Shore	0.000341954	0.640519	0.684127	0.00868612	0.573012	0.0145388	0.111115	TRUE	0.398517	0.548335	0.229102	0.679813	0.075362	-0.131479	0.0684291	0.652351	0.02928	0.578697	0.0596268	0.0736534
cg08783934	37	8	18523840	PSD3;PSD3	NM_206909;NM_015310	Body;Body			0.000341987	0.640519	0.773629	0.00249493	0.817316	0.00617385	-0.0436872	TRUE	0.0943522	0.228398	0.143917	0.430639	0.101054	-0.202241	0.0215506	0.679156	0.0341869	0.735115	0.0121711	-0.0559587
cg04875514	37	12	53497147	SOAT2	NM_003578	TSS200			0.00034248	0.640519	0.457134	0.00422413	0.425115	0.00244823	0.0320197	TRUE	0.0512279	0.769992	0.140985	0.520157	0.106318	0.249835	0.147001	0.426909	0.0615827	0.371875	0.0240528	0.0550338
cg26396815	37	4	102878132	BANK1;BANK1;BANK1	NM_001127507;NM_017935;NM_001083907	Body;Body;Body			0.000343685	0.640519	0.918856	0.00454278	0.886696	0.00185816	0.0321598	TRUE	0.0956967	0.848345	0.0293651	0.887225	0.0157727	-0.0388798	0.73226	0.872773	0.0134569	0.869088	0.0155436	0.00368507
cg00688620	37	4	6246051				chr4:6247201-6247882	N_Shore	0.000344024	0.640519	0.896029	0.00281971	0.867806	0.00325735	0.0282222	TRUE	0.32542	0.662643	0.0715686	0.709792	0.0139427	-0.0471483	0.887048	0.844999	0.0131089	0.846035	0.00484607	-0.00103555
cg16427256	37	8	22169041	PIWIL2;PIWIL2	NM_018068;NM_001135721	Body;Body			0.000345143	0.640519	0.8775	0.00307828	0.838501	0.0051017	0.0389997	NA
cg20773211	37	5	74632494	HMGCR;HMGCR	NM_001130996;NM_000859	TSS1500;TSS1500	chr5:74632476-74633673	Island	0.000346422	0.640519	0.0184272	0.000381548	0.0158959	6.53426e-05	0.00253129	TRUE	0.549408	0.0105751	0.00873555	0.0148568	0.00874192	-0.00428167	0.574924	0.0304655	0.00835625	0.0264325	0.0107367	0.00403302
cg26223654	37	19	12949372	MAST1;MAST1	NM_014975;NM_014975	5URT;1stExon	chr19:12949131-12949733	Island	0.000346568	0.640519	0.269767	0.00389455	0.241109	0.00201082	0.0286578	TRUE	0.887094	0.174827	0.0441589	0.179451	0.034358	-0.00462334	0.0150413	0.256166	0.0259169	0.208485	0.0113582	0.0476806
cg04011173	37	3	10326540	GHRLOS;GHRLOS;GHRLOS;GHRLOS;GHRLOS;GHRLOS;LINC00852	NR_073567;NR_073566;NR_004431;NR_024145;NR_024144;NR_073568;NR_026829	Body;Body;Body;Body;Body;Body;Body			0.000346679	0.640519	0.0493412	0.0116263	0.135384	0.00616727	-0.0860427	TRUE	0.265973	0.202148	0.194526	0.440594	0.314185	-0.238447	0.173393	0.26013	0.0922691	0.18113	0.0441587	0.0790002
cg16352485	37	16	532497	RAB11FIP3;RAB11FIP3	NM_001142272;NM_014700	Body;Body	chr16:532467-532669	Island	0.000346825	0.640519	0.89509	0.00323237	0.86756	0.00269938	0.0275296	TRUE	0.133609	0.905181	0.02092	0.839121	0.0720139	0.0660596	0.211366	0.842702	0.0222125	0.859827	0.0103013	-0.0171255
cg12477594	37	21	26829924						0.000347312	0.640519	0.0789175	0.00254301	0.0605596	0.00119375	0.0183579	NA
cg13486833	37	15	71507300	THSD4	NM_024817	Body	chr15:71507368-71507696	N_Shore	0.000347377	0.640519	0.773321	0.00436928	0.66167	0.0165184	0.111651	TRUE	0.0703449	0.776	0.072245	0.677836	0.00474287	0.0981647	0.336111	0.714258	0.0525011	0.678588	0.043595	0.03567
cg21229179	37	9	138972602	NACC2	NM_144653	5URT			0.00034883	0.640519	0.813334	0.00840201	0.75696	0.00199852	0.0563739	TRUE	0.220547	0.45913	0.216394	0.640319	0.0399563	-0.181189	0.0337288	0.771789	0.0159073	0.7489	0.00510606	0.0228894
cg07859596	37	3	172525360	ECT2;ECT2;ECT2	NM_018098;NM_001258316;NM_001258315	Body;Body;Body			0.000350001	0.640519	0.703	0.0029892	0.737254	0.00431863	-0.0342543	NA
cg04129885	37	4	2439700	CFAP99	NM_001193282	Body			0.000351369	0.640519	0.858385	0.0282922	0.515939	0.0442956	0.342446	TRUE	0.102959	0.496343	0.290083	0.839345	0.0286323	-0.343002	0.10581	0.865827	0.0197799	0.891463	0.018305	-0.0256358
cg14987787	37	12	115105220				chr12:115104848-115105548	Island	0.000351392	0.640519	0.0290879	0.000738721	0.0233385	0.0004827	0.00574932	TRUE	0.484369	0.115823	0.165972	0.0416599	0.00723129	0.0741634	0.0725316	0.0860092	0.0229378	0.060055	0.00657968	0.0259542
cg17289202	37	18	56530789	ZNF532	NM_018181	5URT	chr18:56530395-56531288	Island	0.000351868	0.640519	0.00957659	0.000254053	0.0121619	0.000304999	-0.0025853	TRUE	0.494006	0.000379316	0.000464237	0.00106957	0.00185256	-0.000690258	0.0761107	0.0144492	0.00204281	0.010625	0.00293192	0.00382422
cg07291802	37	16	4748507	ANKS3;ANKS3;ANKS3;ANKS3	NR_040252;NM_001308089;NM_001242929;NM_133450	Body;Body;Body;Body			0.000352636	0.640519	0.969989	0.000342761	0.967401	0.000201295	0.00258744	TRUE	0.58103	0.970881	0.0127623	0.965874	0.0080427	0.00500724	0.252382	0.962381	0.00664741	0.957743	0.00308061	0.0046384
cg03251249	37	10	69645012	SIRT1;SIRT1;SIRT1	NM_001142498;NM_012238;NM_001142498	1stExon;Body;5URT	chr10:69644169-69645178	Island	0.000353612	0.640519	0.0223665	0.000597651	0.0331829	0.00155175	-0.0108164	TRUE	0.768622	0.0530506	0.0198813	0.0492481	0.00702496	0.00380249	0.521818	0.0675655	0.00740487	0.0701775	0.00204233	-0.00261195
cg12776754	37	13	72246001	DACH1;DACH1;DACH1	NM_080759;NM_004392;NM_080760	Body;Body;Body	chr13:72249084-72249356	N_Shelf	0.000355371	0.640519	0.880906	0.00143784	0.902213	0.0029478	-0.0213068	TRUE	0.69918	0.846002	0.0497159	0.858165	0.00865344	-0.012163	0.00654599	0.854779	0.00158057	0.88007	0.0123148	-0.0252913
cg12764611	37	6	90635163						0.000355511	0.640519	0.927513	0.00102096	0.901551	0.00386406	0.0259614	TRUE	0.429438	0.90336	0.0404639	0.862022	0.0863842	0.0413381	0.0856417	0.905988	0.00859643	0.91715	0.00664152	-0.0111621
cg22867714	37	12	6169044	VWF	NM_000552	Body	chr12:6165941-6166257	S_Shelf	0.000355795	0.640519	0.474742	0.0637233	0.891615	0.0077195	-0.416873	TRUE	0.171922	0.608802	0.177658	0.776976	0.0197328	-0.168173	0.302446	0.825066	0.0105317	0.840987	0.0261944	-0.0159212
cg00403716	37	6	167789441	TCP10;TCP10	NM_004610;NM_004610	ExonBnd;Body			0.000356919	0.640519	0.155899	0.0687313	0.623355	0.0215693	-0.467457	TRUE	0.111559	0.234871	0.150546	0.408744	0.0283676	-0.173874	0.946837	0.513667	0.0287303	0.507062	0.187831	0.00660472
cg13866527	37	8	55367627				chr8:55366180-55367628	Island	0.000358733	0.640519	0.0311339	0.00139978	0.0220295	0.000119129	0.00910439	TRUE	0.757128	0.0712451	0.0701992	0.0573267	0.0196686	0.0139185	0.812299	0.0614884	0.0134589	0.05961	0.00693274	0.00187838
cg07829321	37	19	54693940	TSEN34;TSEN34;TSEN34;TSEN34;MBOAT7;MBOAT7;MBOAT7;MBOAT7	NM_001282332;NM_001077446;NM_001282333;NM_024075;NM_001146056;NM_001146083;NM_024298;NM_001146082	TSS1500;TSS1500;TSS200;TSS200;TSS1500;TSS1500;TSS1500;TSS1500	chr19:54693034-54695497	Island	0.000360309	0.640519	0.0125732	0.000495268	0.0162817	0.00028791	-0.00370847	NA
cg12022558	37	2	206110544	PARD3B;PARD3B;PARD3B;PARD3B;PARD3B;PARD3B;PARD3B;PARD3B	NM_001302769;NM_205863;NM_152526;NM_057177;NM_001302769;NM_205863;NM_152526;NM_057177	ExonBnd;ExonBnd;ExonBnd;ExonBnd;Body;Body;Body;Body			0.000360382	0.640519	0.468409	0.0210279	0.696066	0.0281908	-0.227657	NA
cg21864755	37	5	7821658	ADCY2	NM_020546	Body			0.000361772	0.640519	0.397498	0.00774791	0.470299	0.00816738	-0.0728007	NA
cg17481940	37	8	141673607	PTK2;PTK2;PTK2	NM_001199649;NM_153831;NM_005607	Body;Body;Body			0.000362431	0.640519	0.337966	0.00931825	0.45866	0.0161814	-0.120694	NA
cg09494646	37	17	17717252	MIR6777;MIR33B;SREBF1;SREBF1	NR_106835;NR_030361;NM_004176;NM_001005291	TSS1500;TSS200;Body;Body	chr17:17712911-17714456	S_Shelf	0.000363198	0.640519	0.98106	7.04274e-05	0.980235	0.000106478	0.000824723	TRUE	0.719744	0.974614	0.0216929	0.979518	0.00296916	-0.0049036	0.952938	0.971411	0.00330145	0.971265	0.00338781	0.000145525
cg17682825	37	12	108935168	SART3	NM_014706	Body			0.000363699	0.640519	0.879278	0.00282179	0.844859	0.00452138	0.0344186	NA
cg12782801	37	10	11191659	CELF2;CELF2	NM_001025077;NM_006561	Body;Body			0.000365006	0.640519	0.0259475	0.000838705	0.0574016	0.00480243	-0.0314541	NA
cg05214548	37	12	50297934	FAIM2	NM_012306	TSS200	chr12:50297580-50297988	Island	0.000365058	0.640519	0.0144724	0.0023848	0.256886	0.0374976	-0.242414	NA
cg21978493	37	6	5261373	FARS2;LYRM4;LYRM4;LYRM4;LYRM4;LYRM4	NM_006567;NM_020408;NM_001164841;NM_001164840;NR_104418;NR_104417	TSS1500;TSS200;TSS200;TSS200;TSS200;TSS200	chr6:5260730-5261935	Island	0.000365196	0.640519	0.011525	0.000283722	0.0140628	0.000272515	-0.00253786	NA
cg05006755	37	16	4233246				chr16:4233245-4234459	Island	0.000365233	0.640519	0.0298154	0.000630806	0.0249511	0.000413113	0.00486429	TRUE	0.51973	0.0326381	0.0182814	0.0249922	0.00467156	0.00764587	0.825329	0.083396	0.0235425	0.0803425	0.0121432	0.00305351
cg13665032	37	17	36493566	GPR179	NM_001004334	Body			0.000366098	0.640519	0.810318	0.0141358	0.910973	0.0066282	-0.100655	NA
cg10862190	37	18	6971840	LAMA1;LAMA1	NM_005559;NM_005559	ExonBnd;Body			0.000366194	0.640519	0.890018	0.000256553	0.904367	0.00221096	-0.0143488	NA
cg20993554	37	8	141649703				chr8:141646075-141646514	S_Shelf	0.000366578	0.640519	0.912847	0.00196644	0.896058	0.00170852	0.0167888	TRUE	0.0317213	0.892835	0.0170182	0.844521	0.0266775	0.0483149	0.0908722	0.839914	0.00998742	0.853725	0.0094174	-0.0138112
cg17140554	37	9	138652648	KCNT1;KCNT1	NM_020822;NM_001272003	Body;Body			0.00036674	0.640519	0.763007	0.0020251	0.806372	0.00641739	-0.0433648	NA
cg16883332	37	16	54320430	IRX3	NM_024336	TSS200	chr16:54317821-54324604	Island	0.000366969	0.640519	0.0980095	0.00567066	0.0595007	0.00188814	0.0385088	TRUE	0.426112	0.310079	0.116117	0.246494	0.0536883	0.0635846	0.044943	0.240913	0.0101026	0.214528	0.0182897	0.0263859
cg22326867	37	12	3880373						0.000368814	0.640519	0.914506	0.00159261	0.898003	0.00201019	0.0165028	NA
cg01228893	37	12	56122637	CD63;CD63;CD63;CD63;CD63;CD63;CD63;CD63;CD63	NM_001257401;NM_001257400;NM_001267698;NM_001780;NM_001257389;NM_001257392;NM_001257391;NM_001267698;NM_001257390	TSS1500;TSS1500;5URT;5URT;5URT;TSS1500;TSS1500;1stExon;TSS1500	chr12:56122017-56123186	Island	0.000369499	0.640519	0.0170568	0.00114004	0.0308272	0.00181223	-0.0137704	TRUE	0.84174	0.0281212	0.0194949	0.0305976	0.00492408	-0.00247642	0.193501	0.0574298	0.0144683	0.0429425	0.0135022	0.0144873
cg05636086	37	17	57087337	TRIM37;TRIM37	NM_001005207;NM_015294	Body;Body			0.00036987	0.640519	0.930459	0.000261482	0.918981	0.00176588	0.0114786	NA
cg09240001	37	6	27292364	VN1R10P	NR_045612	TSS200			0.000369977	0.640519	0.709988	0.0082939	0.779441	0.0069207	-0.0694532	TRUE	0.405936	0.147323	0.196907	0.274906	0.163147	-0.127582	0.235921	0.643431	0.0463972	0.699838	0.0720105	-0.0564065
cg06112074	37	11	72434561	ARAP1;ARAP1;ARAP1	NM_001040118;NM_001135190;NM_015242	Body;TSS1500;TSS1500	chr11:72437676-72438005	N_Shelf	0.000370567	0.640519	0.8541	0.00425192	0.820795	0.00296241	0.0333057	NA
cg04058041	37	20	1305541	SDCBP2;SDCBP2;SDCBP2-AS1;SDCBP2-AS1;SDCBP2-AS1;FKBP1A-SDCBP2	NM_001199784;NM_080489;NR_040049;NR_040048;NR_040047;NR_037661	5URT;5URT;TSS1500;TSS1500;TSS1500;Body	chr20:1305899-1306554	N_Shore	0.000370905	0.640519	0.529464	0.0100359	0.643536	0.0146443	-0.114073	NA
cg02853418	37	9	127247965	NR5A1	NM_004959	Body	chr9:127249545-127249996	N_Shore	0.000371315	0.640519	0.752351	0.00912397	0.836343	0.00936584	-0.083992	TRUE	0.472772	0.330257	0.215315	0.450922	0.184528	-0.120665	0.265915	0.720851	0.0488236	0.753772	0.02231	-0.032922
cg04659439	37	16	2549625	TBC1D24;TBC1D24	NM_001199107;NM_020705	Body;Body	chr16:2546264-2547039	S_Shelf	0.000372005	0.640519	0.88356	0.00157823	0.858422	0.00358308	0.0251384	TRUE	0.36457	0.827311	0.065655	0.780348	0.055182	0.0469637	0.226101	0.848873	0.019997	0.831032	0.0173201	0.0178403
cg08103472	37	15	40731325	BAHD1	NM_001301132	TSS1500	chr15:40728262-40728466	S_Shelf	0.000372025	0.640519	0.662423	0.00552081	0.736519	0.0101342	-0.0740957	TRUE	0.911508	0.571704	0.118028	0.557482	0.206318	0.0142223	0.0542041	0.668928	0.0309788	0.53856	0.104718	0.130368
cg02848478	37	7	134873314	WDR91;WDR91	NM_014149;NM_014149	ExonBnd;Body			0.000373338	0.640519	0.856786	0.00601341	0.90241	0.0037979	-0.0456235	NA
cg06062514	37	6	31639143	LY6G5B	NM_021221	Body			0.000373708	0.640519	0.84015	0.00620445	0.79902	0.00162392	0.04113	TRUE	0.0373659	0.882444	0.00458806	0.846245	0.0260297	0.0361987	0.434877	0.838648	0.0125626	0.832785	0.00621522	0.0058627
cg17462391	37	3	138330780	FAIM;FAIM;FAIM;FAIM	NM_001033031;NM_001033032;NM_018147;NM_001033030	5URT;5URT;5URT;Body	chr3:138327500-138328185	S_Shelf	0.000374261	0.640519	0.818555	0.0046636	0.859051	0.00426095	-0.0404963	TRUE	0.431845	0.620626	0.361049	0.80489	0.0612022	-0.184265	0.592462	0.776324	0.0372129	0.789312	0.0269833	-0.0129888
cg17331493	37	12	95388232	NDUFA12;NDUFA12	NM_018838;NM_001258338	Body;Body			0.000376291	0.642696	0.869369	0.00423404	0.897553	0.00120646	-0.0281841	NA
cg01574823	37	12	15700393	PTPRO;PTPRO;PTPRO;PTPRO;PTPRO;PTPRO	NM_030671;NM_030670;NM_030669;NM_030668;NM_002848;NM_030667	5URT;5URT;5URT;5URT;Body;Body			0.000379367	0.643516	0.918143	0.000553265	0.910382	0.00108164	0.00776145	TRUE	0.397269	0.806009	0.162532	0.895647	0.0243812	-0.0896381	0.0229343	0.901193	0.0081822	0.873235	0.0165032	0.0279576
cg01767544	37	14	106321115				chr14:106321750-106322002	N_Shore	0.000380139	0.643516	0.954694	0.00247582	0.938245	0.000711979	0.0164489	TRUE	0.608484	0.283575	0.253022	0.36883	0.0918204	-0.0852552	0.0325513	0.915524	0.0200808	0.882613	0.0127537	0.0329115
cg13594182	37	5	1287528	TERT;TERT	NM_001193376;NM_198253	Body;Body	chr5:1289275-1295970	N_Shore	0.000380306	0.643516	0.827709	0.00221058	0.855481	0.0037465	-0.0277722	NA
cg20094937	37	1	178089278	RASAL2	NM_170692	Body			0.000380312	0.643516	0.892126	0.00249283	0.868013	0.00283734	0.0241126	NA
cg08924230	37	7	157934500	PTPRN2;PTPRN2;PTPRN2;PTPRN2;PTPRN2	NM_001308268;NM_002847;NM_130843;NM_130842;NM_001308267	Body;Body;Body;Body;Body	chr7:157937614-157937841	N_Shelf	0.000380897	0.643516	0.538673	0.00296537	0.660094	0.0187937	-0.121421	NA
cg03855028	37	6	167805633						0.000383456	0.643516	0.142447	0.117522	0.891899	0.00522308	-0.749452	NA
cg15787491	37	1	171220833	FMO1;FMO1;FMO1	NM_001282694;NM_002021;NM_001282693	5URT;5URT;5URT			0.000384063	0.643516	0.099129	0.00499895	0.137278	0.00330096	-0.0381488	NA
cg13890779	37	17	17136210	FLCN;FLCN;FLCN;FLCN	NM_144997;NM_144606;NM_144997;NM_144606	ExonBnd;ExonBnd;5URT;5URT	chr17:17140117-17141080	N_Shelf	0.000384152	0.643516	0.896739	0.0026293	0.871494	0.002967	0.0252446	NA
cg16844818	37	2	242306625	FARP2;FARP2;FARP2	NM_001282984;NM_001282983;NM_014808	5URT;5URT;5URT			0.000384382	0.643516	0.918531	0.000708879	0.895034	0.00362187	0.0234975	TRUE	0.114564	0.79543	0.033819	0.675524	0.123273	0.119906	0.236723	0.802938	0.0193144	0.820817	0.0191607	-0.0178798
cg14319934	37	4	71925537						0.000385424	0.643516	0.835514	0.0213007	0.562148	0.0373136	0.273365	NA
cg24986615	37	7	597101	PRKAR1B;PRKAR1B;PRKAR1B;PRKAR1B;PRKAR1B;PRKAR1B	NM_002735;NM_001164762;NM_001164761;NM_001164759;NM_001164760;NM_001164758	Body;Body;Body;Body;Body;Body	chr7:599089-599327	N_Shore	0.000385429	0.643516	0.927934	0.00271702	0.906766	0.00192036	0.0211688	TRUE	0.313968	0.753914	0.176352	0.870842	0.0117606	-0.116927	0.70529	0.880032	0.0120015	0.876848	0.010665	0.00318487
cg06405715	37	18	77895056	ADNP2	NM_014913	Body			0.000386103	0.643516	0.894608	0.00159537	0.875453	0.00255478	0.019155	NA
cg16412047	37	7	140155810	MKRN1;MKRN1	NR_117084;NM_013446	Body;Body			0.000389318	0.643516	0.850404	0.00811996	0.793473	0.00381408	0.0569311	NA
cg24425553	37	15	24480207						0.000391956	0.643516	0.534937	0.0062968	0.69052	0.0237381	-0.155583	NA
cg21958664	37	3	113918936	DRD3	NM_001282563	TSS1500			0.000393001	0.643516	0.793282	0.00458203	0.825704	0.00228794	-0.0324227	NA
cg08285033	37	22	31506825				chr22:31503236-31503871	S_Shelf	0.000394281	0.643516	0.928355	0.00210823	0.913493	0.00103704	0.0148615	TRUE	0.695245	0.927335	0.00877464	0.924523	0.00900535	0.00281172	0.0192146	0.904883	0.00994755	0.887907	0.00392949	0.0169753
cg15852572	37	3	142682288	PAQR9-AS1;PAQR9	NR_125393;NM_198504	TSS1500;TSS200	chr3:142681137-142683268	Island	0.000394291	0.643516	0.0132581	0.000154848	0.0112207	0.000282428	0.00203736	TRUE	0.524619	0.00422082	0.00369886	0.00588839	0.00223184	-0.00166757	0.0652165	0.0194065	0.00187912	0.026345	0.00586716	-0.00693854
cg22120406	37	18	58616767						0.00039506	0.643516	0.814113	0.00459278	0.863973	0.00641104	-0.0498595	NA
cg21880765	37	1	227962793	SNAP47	NM_053052	Body			0.000395816	0.643516	0.928115	0.00586109	0.88904	0.00197071	0.0390745	TRUE	0.480269	0.878221	0.0162392	0.870203	0.00886121	0.00801772	0.194409	0.862315	0.00791927	0.853808	0.00854321	0.0085077
cg00708642	37	14	103800518	EIF5;EIF5;EIF5	NM_183004;NM_001969;NM_001969	TSS1500;1stExon;5URT	chr14:103799809-103801661	Island	0.000396126	0.643516	0.0187095	0.000438722	0.0241347	0.000738179	-0.00542521	TRUE	0.90213	0.045197	0.0120887	0.0461231	0.000746472	-0.000926191	0.0758987	0.0556604	0.00717252	0.065765	0.00612668	-0.0101046
cg06878994	37	6	37710047						0.000396207	0.643516	0.59435	0.0235749	0.420434	0.0142155	0.173916	NA
cg12426525	37	3	52869808	MUSTN1;TMEM110-MUSTN1	NM_205853;NM_001198974	TSS1500;Body			0.000396513	0.643516	0.861318	0.00190432	0.839347	0.00291092	0.021971	NA
cg21318071	37	8	135245251						0.00039657	0.643516	0.382264	0.0291352	0.656247	0.0321383	-0.273982	NA
cg10941185	37	8	12988516	DLC1;DLC1	NM_006094;NM_182643	Body;Body	chr8:12990090-12990914	N_Shore	0.000396579	0.643516	0.767923	0.00343806	0.813733	0.00638643	-0.0458102	TRUE	0.3488	0.526496	0.317659	0.7228	0.0574066	-0.196304	5.97446e-05	0.657539	0.0203996	0.77035	0.00992381	-0.112811
cg17709246	37	5	175963426	RNF44	NM_014901	5URT	chr5:175963498-175965116	N_Shore	0.000396862	0.643516	0.0320777	0.00138327	0.0216167	0.000911485	0.010461	NA
cg14246859	37	14	105559554	LOC102723354	NR_110546	TSS1500	chr14:105559492-105560409	Island	0.000397105	0.643516	0.0109822	4.50062e-06	0.0127977	0.000287507	-0.0018155	TRUE	0.84146	0.0120604	0.00806831	0.0108817	0.00604287	0.00117872	0.620576	0.0251371	0.00737993	0.0227675	0.00529751	0.00236963
cg25743345	37	17	73506230	CASKIN2;CASKIN2	NM_001142643;NM_020753	TSS1500;Body			0.000397407	0.643516	0.865107	0.00126045	0.815914	0.00769024	0.0491932	TRUE	0.873297	0.779239	0.0274288	0.772607	0.0745889	0.00663175	0.0246256	0.808206	0.00847079	0.827993	0.0102252	-0.0197868
cg14482889	37	12	53580665	ZNF740	NM_001004304	Body			0.000398481	0.643516	0.920089	0.00217226	0.898056	0.00273493	0.0220324	NA
cg06289566	37	14	104394782	TDRD9	NM_153046	TSS200	chr14:104394529-104395234	Island	0.000398801	0.643516	0.734926	0.0277485	0.54338	0.0123452	0.191546	NA
cg05407555	37	14	106320510				chr14:106321750-106322002	N_Shore	0.000402701	0.645868	0.934224	0.00199406	0.904291	0.00431991	0.0299329	TRUE	0.846261	0.715931	0.249706	0.681929	0.15912	0.0340022	0.171467	0.89501	0.0093365	0.902945	0.0041564	-0.00793455
cg06192618	37	2	128432010	LIMS2;LIMS2;LIMS2	NM_001161403;NM_001136037;NM_001161404	Body;Body;5URT	chr2:128433010-128433490	N_Shore	0.000403345	0.645868	0.403969	0.00203642	0.446075	0.0063785	-0.0421065	NA
cg24729421	37	1	201597805						0.000403888	0.645868	0.916196	0.000620632	0.905236	0.00162922	0.0109599	NA
cg02061711	37	10	601759	DIP2C	NM_014974	Body			0.000403898	0.645868	0.208395	0.0237931	0.370575	0.00997316	-0.16218	TRUE	0.338761	0.370829	0.187041	0.245713	0.0868241	0.125117	0.147591	0.458189	0.0207125	0.423865	0.0357383	0.0343242
cg27315341	37	12	97887034	RMST	NR_024037	Body			0.00040407	0.645868	0.73074	0.0146106	0.825008	0.00338293	-0.0942673	TRUE	0.190291	0.269226	0.208256	0.47117	0.105492	-0.201944	0.365152	0.728127	0.0491504	0.758777	0.038742	-0.0306509
cg04176088	37	17	77646228						0.00040572	0.647284	0.906147	0.00581466	0.868525	0.00144547	0.0376221	NA
cg14767647	37	6	17707338	NUP153;NUP153;NUP153	NM_001278209;NM_005124;NM_001278210	TSS1500;TSS1500;TSS1500	chr6:17706292-17707339	Island	0.000406913	0.647968	0.0960831	0.00267158	0.122657	0.00328647	-0.0265742	TRUE	0.920698	0.0995599	0.0252694	0.0978755	0.0123216	0.00168441	0.0392164	0.132339	0.00826769	0.150353	0.0109421	-0.0180139
cg25627789	37	7	132694521	CHCHD3	NM_017812	Body			0.000409225	0.650426	0.895016	0.00680399	0.839577	0.00565718	0.0554387	NA
cg12394706	37	8	99988676				chr8:99984584-99985072	S_Shelf	0.000411999	0.651546	0.745328	0.00696312	0.793131	0.00315131	-0.0478023	TRUE	0.391113	0.734452	0.125061	0.660884	0.053656	0.0735678	0.050736	0.777352	0.0302046	0.815775	0.00909435	-0.0384231
cg15652404	37	11	1949130	TNNT3;TNNT3;TNNT3;TNNT3;TNNT3	NM_006757;NM_001297646;NM_001042781;NM_001042780;NM_001042782	Body;Body;Body;Body;Body	chr11:1950353-1950658	N_Shore	0.000412587	0.651546	0.886072	0.0188229	0.767881	0.00175325	0.118192	NA
cg23974202	37	2	135676486	CCNT2-AS1;CCNT2;CCNT2;CCNT2	NR_036549;NM_058241;NM_001241;NR_037649	TSS1500;1stExon;1stExon;Body	chr2:135675772-135677088	Island	0.000412649	0.651546	0.0156865	0.000652214	0.0210863	0.000566241	-0.00539984	TRUE	0.798591	0.0380584	0.0124946	0.036011	0.00372678	0.00204745	0.99725	0.0524571	0.00549005	0.052445	0.00391129	1.211e-05
cg06238316	37	19	21265364	ZNF714;ZNF714;ZNF714;ZNF714	NM_182515;NR_117088;NR_117087;NR_117086	5URT;Body;Body;Body	chr19:21265164-21265433	Island	0.000414819	0.651546	0.479799	0.0662434	0.0641149	0.00668252	0.415684	TRUE	0.0863283	0.15519	0.0594195	0.355838	0.180859	-0.200648	0.137777	0.437615	0.214503	0.205668	0.165618	0.231948
cg16798348	37	11	76751596	B3GNT6;B3GNT6	NM_138706;NM_138706	Body;ExonBnd	chr11:76750692-76751778	Island	0.000414893	0.651546	0.687972	0.00673733	0.488028	0.0313095	0.199943	TRUE	0.635909	0.718343	0.228499	0.644909	0.113103	0.0734344	0.723441	0.626303	0.0977287	0.645062	0.0260976	-0.0187599
cg23651313	37	3	15533015	COLQ;COLQ;COLQ	NM_080538;NM_080539;NM_005677	Body;Body;Body			0.000415237	0.651546	0.818	0.00510345	0.857707	0.00379786	-0.0397073	NA
cg09816912	37	6	114178507	MARCKS	NM_002356	TSS200	chr6:114179734-114181226	N_Shore	0.000415478	0.651546	0.0269925	0.000104029	0.0230191	0.000628116	0.00397339	TRUE	0.847774	0.0229875	0.00878648	0.0217669	0.00636089	0.0012206	0.571301	0.050752	0.00655695	0.05367	0.00721388	-0.00291796
cg00518527	37	19	11268884				chr19:11266230-11266726	S_Shelf	0.000416459	0.651546	0.913635	0.00367334	0.890032	0.000909969	0.0236035	TRUE	0.766932	0.872028	0.0290836	0.877509	0.0067576	-0.00548115	0.997046	0.858251	0.0174128	0.858295	0.0145605	-4.38e-05
cg23689296	37	19	16678899	SLC35E1	NM_024881	Body	chr19:16682657-16683792	N_Shelf	0.000417807	0.651546	0.913474	0.00416329	0.872788	0.00502888	0.0406856	NA
cg22081905	37	11	2441442	TRPM5;TRPM5	NM_014555;NM_014555	ExonBnd;Body	chr11:2442070-2442402	N_Shore	0.000419179	0.651546	0.928685	0.00172071	0.954486	0.0037695	-0.0258012	TRUE	0.271646	0.180631	0.168626	0.348782	0.191775	-0.168151	0.23707	0.887349	0.0272782	0.868435	0.00925028	0.018914
cg26137267	37	2	43271223						0.000419429	0.651546	0.865524	0.00208055	0.889938	0.00332391	-0.0244132	TRUE	0.203805	0.532747	0.0935141	0.613617	0.00319531	-0.0808699	0.0035966	0.806924	0.00564503	0.780018	0.0101744	0.0269068
cg12586091	37	15	67184281						0.000419598	0.651546	0.858206	0.00520664	0.780979	0.0112603	0.0772267	NA
cg23293989	37	2	71896252	DYSF;DYSF;DYSF;DYSF;DYSF;DYSF;DYSF;DYSF;DYSF;DYSF;DYSF;DYSF;DYSF;DYSF;DYSF;DYSF;DYSF;DYSF;DYSF;DYSF;DYSF;DYSF;DYSF;DYSF;DYSF;DYSF;DYSF;DYSF	NM_001130983;NM_001130985;NM_001130981;NM_001130976;NM_001130455;NM_003494;NM_001130984;NM_001130987;NM_001130986;NM_001130977;NM_001130979;NM_001130978;NM_001130982;NM_001130980;NM_001130981;NM_001130976;NM_003494;NM_001130977;NM_001130979;NM_001130978;NM_001130980;NM_001130983;NM_001130985;NM_001130455;NM_001130984;NM_001130987;NM_001130986;NM_001130982	ExonBnd;ExonBnd;ExonBnd;ExonBnd;ExonBnd;ExonBnd;ExonBnd;ExonBnd;ExonBnd;ExonBnd;ExonBnd;ExonBnd;ExonBnd;ExonBnd;Body;Body;Body;Body;Body;Body;Body;Body;Body;Body;Body;Body;Body;Body			0.000420081	0.651546	0.816748	0.00450594	0.854562	0.00407648	-0.037814	NA
cg17138594	37	4	122071335	TNIP3;TNIP3;TNIP3	NM_024873;NM_001128843;NM_001244764	Body;Body;Body			0.000420697	0.651546	0.750558	0.00247987	0.781364	0.00428639	-0.0308061	NA
cg24491079	37	2	47595451	EPCAM	NM_002354	TSS1500	chr2:47596629-47597256	N_Shore	0.000421916	0.652242	0.935466	0.000815104	0.926942	0.00110273	0.00852419	NA
cg01789463	37	5	177031478	B4GALT7	NM_007255	Body	chr5:177031165-177031584	Island	0.000424622	0.653827	0.912277	0.000449475	0.891027	0.0033944	0.0212496	TRUE	0.292753	0.887759	0.023311	0.869331	0.0154371	0.0184278	0.0532153	0.853804	0.00227336	0.843348	0.00840822	0.0104569
cg19659619	37	10	104060512	GBF1;GBF1;GBF1	NM_001199378;NM_001199379;NM_004193	Body;Body;Body			0.00042492	0.653827	0.575579	0.0290531	0.793834	0.0198286	-0.218255	NA
cg21757617	37	11	134892703						0.000425257	0.653827	0.754527	0.0457877	0.462287	0.0110741	0.29224	TRUE	0.342917	0.223364	0.144676	0.344733	0.161735	-0.121369	0.971222	0.553238	0.323492	0.54646	0.159113	0.00677848
cg11247565	37	8	120927789	DEPTOR;DEPTOR	NM_001283012;NM_022783	Body;Body			0.000431641	0.661586	0.91172	0.000612528	0.881397	0.00486823	0.0303224	NA
cg17470231	37	11	57304885						0.000431866	0.661586	0.78015	0.00543066	0.816165	0.00211628	-0.0360144	TRUE	0.845551	0.599071	0.144648	0.617303	0.0496938	-0.0182327	0.824116	0.795667	0.0328833	0.791673	0.0101403	0.00399478
cg05330471	37	9	121771590						0.000432682	0.66164	0.633441	0.00706775	0.693926	0.00677933	-0.0604854	NA
cg13445575	37	20	31154252	NOL4L	NM_001256798	Body			0.000434148	0.662557	0.897895	0.00407704	0.87077	0.00164347	0.0271254	NA
cg25060589	37	22	35775477				chr22:35776988-35777221	N_Shore	0.000435153	0.662557	0.87693	0.000780295	0.859022	0.00279693	0.0179074	NA
cg22517858	37	19	44140700	CADM4	NM_145296	Body	chr19:44144232-44144499	N_Shelf	0.000435642	0.662557	0.792197	0.00441431	0.823264	0.00243013	-0.0310668	NA
cg24787592	37	19	13273612				chr19:13273652-13274116	N_Shore	0.00043646	0.662557	0.0398931	0.00114297	0.0516871	0.00153514	-0.011794	TRUE	0.83402	0.0729092	0.0159578	0.0707905	0.00358241	0.00211874	0.387273	0.0916202	0.0025549	0.0948925	0.00654032	-0.0032723
cg00653784	37	16	58119901						0.000437444	0.662557	0.885974	0.0028232	0.911293	0.00298842	-0.0253191	NA
cg08850719	37	16	66950705	CDH16;CDH16;CDH16;CDH16	NM_004062;NM_001204746;NM_001204745;NM_001204744	Body;Body;Body;Body			0.000441146	0.662557	0.700205	0.00303204	0.749542	0.00743374	-0.049337	NA
cg19618634	37	17	69085963						0.000441646	0.662557	0.747173	0.0384389	0.465928	0.0248621	0.281244	NA
cg11092268	37	5	158890429	LOC285627	NR_027110	Body			0.00044172	0.662557	0.920002	0.0019622	0.941596	0.00291632	-0.0215937	TRUE	0.313321	0.913059	0.0252616	0.895626	0.00893086	0.0174333	0.00384237	0.896483	0.00430894	0.873232	0.00923723	0.0232503
cg15482025	37	19	18946913	UPF1;UPF1	NM_001297549;NM_002911	Body;Body	chr19:18942432-18943127	S_Shelf	0.000441856	0.662557	0.929658	0.00432513	0.902279	0.00107674	0.0273795	NA
cg09910271	37	16	88995416	CBFA2T3;CBFA2T3	NM_005187;NM_175931	Body;5URT	chr16:88994137-88994442	S_Shore	0.000442079	0.662557	0.717951	0.00641138	0.61754	0.0150385	0.100411	TRUE	0.700967	0.704761	0.132231	0.738966	0.0637826	-0.0342045	0.0311828	0.793804	0.0367284	0.715827	0.0418842	0.0779769
cg17287034	37	10	127897162	ADAM12;ADAM12;ADAM12;ADAM12;ADAM12	NM_003474;NM_001288973;NM_001288975;NM_021641;NM_001288974	Body;Body;Body;Body;Body			0.000443125	0.662557	0.743063	0.00371238	0.800303	0.00855417	-0.0572397	TRUE	0.0802948	0.519088	0.146458	0.714435	0.044562	-0.195347	0.722493	0.679756	0.17344	0.713105	0.0449568	-0.0333493
cg05114754	37	5	174151357	MSX2	NM_002449	TSS1500	chr5:174147869-174148484	S_Shelf	0.000444228	0.662557	0.0329294	0.0011458	0.0245946	0.000730221	0.0083348	NA
cg11813473	37	21	43618496	ABCG1;ABCG1	NM_207627;NM_207628	TSS1500;TSS1500			0.000444373	0.662557	0.870245	0.00130124	0.893391	0.00354206	-0.0231462	NA
cg22362148	37	17	80929274	B3GNTL1	NM_001009905	Body	chr17:80929062-80929354	Island	0.00044614	0.662557	0.845721	0.00686335	0.796114	0.00429335	0.0496065	TRUE	0.232632	0.860145	0.0168037	0.841616	0.0193581	0.0185291	0.664887	0.821141	0.0270673	0.811318	0.0336019	0.00982315
cg00115313	37	1	193029121	UCHL5;UCHL5;UCHL5;UCHL5;TROVE2;TROVE2;TROVE2;TROVE2;UCHL5;TROVE2;TROVE2;TROVE2;TROVE2;TROVE2;TROVE2	NM_001199263;NM_015984;NM_001199261;NM_001199262;NM_004600;NM_001042370;NM_001173525;NM_001042369;NR_037607;NM_001173524;NR_033393;NM_004600;NM_001042370;NM_001173525;NM_001042369	TSS1500;TSS1500;TSS1500;TSS1500;1stExon;1stExon;1stExon;1stExon;Body;5URT;Body;5URT;5URT;5URT;5URT	chr1:193028221-193029271	Island	0.00044655	0.662557	0.033684	0.000514063	0.0414074	0.00115117	-0.00772344	TRUE	0.822534	0.0194829	0.00918795	0.0211232	0.00893286	-0.00164034	0.0172153	0.0808811	0.0136037	0.05442	0.00884452	0.0264611
cg14694471	37	6	628968	EXOC2;EXOC2	NR_073064;NM_018303	Body;Body			0.000446826	0.662557	0.197425	0.00949869	0.122488	0.0077105	0.0749369	NA
cg05982039	37	14	50478243	LINC01599	NR_131171	Body			0.0004471	0.662557	0.8661	0.00361143	0.816511	0.00724733	0.0495895	NA
cg14052385	37	3	15643556	HACL1;HACL1;HACL1;HACL1;HACL1;BTD;BTD;BTD;BTD;BTD;BTD	NM_001284415;NM_001284416;NM_012260;NM_001284413;NR_104315;NM_001281725;NM_001281724;NM_001281723;NM_001281726;NM_000060;NM_001281725	TSS200;TSS200;TSS200;TSS200;TSS200;1stExon;5URT;Body;Body;Body;5URT	chr3:15642770-15643581	Island	0.000447359	0.662557	0.0149553	0.000424028	0.012308	8.43022e-05	0.00264727	NA
cg04473209	37	11	95029042						0.000448572	0.663193	0.930592	0.00218077	0.913836	0.00165634	0.0167568	TRUE	0.932046	0.922352	0.0189492	0.921203	0.012843	0.00114864	0.670462	0.881023	0.0104519	0.8834	0.00193778	-0.00237655
cg18420301	37	14	81790497	STON2;STON2	NM_001256430;NM_033104	Body;Body			0.000449852	0.663273	0.872008	0.0035045	0.897969	0.00239689	-0.025961	NA
cg02763119	37	17	36087634	HNF1B;HNF1B;HNF1B	NM_001304286;NM_001165923;NM_000458	Body;Body;Body			0.000450192	0.663273	0.876944	0.00365229	0.904375	0.00260672	-0.0274313	NA
cg13107596	37	2	191886156				chr2:191884943-191885417	S_Shore	0.000451198	0.663601	0.506845	0.00438954	0.447922	0.00858703	0.0589229	NA
cg15841267	37	17	693789	RNMTL1	NM_018146	Body			0.000453688	0.666067	0.971676	0.000245109	0.967529	0.000633979	0.00414705	NA
cg16286907	37	4	88765119	MEPE;MEPE;MEPE;MEPE;MEPE;MEPE	NM_001184697;NM_001184696;NM_001184695;NM_001184694;NM_020203;NM_001291183	5URT;5URT;5URT;Body;Body;Body			0.000455505	0.666067	0.851651	0.00460593	0.888976	0.00403591	-0.0373252	NA
cg12873612	37	10	71607076	COL13A1;COL13A1;COL13A1;COL13A1;COL13A1;COL13A1	NM_080800;NM_080798;NM_080805;NM_080802;NM_080801;NM_001130103	Body;Body;Body;Body;Body;Body			0.000455851	0.666067	0.927101	0.00297766	0.897375	0.00386401	0.0297266	TRUE	0.459632	0.746159	0.172085	0.828204	0.0239803	-0.0820453	0.0528166	0.86058	0.0124005	0.878578	0.00836247	-0.0179976
cg25852472	37	11	2017664	H19;H19;H19;H19;H19;H19	NR_002196;NR_131223;NR_131224;NR_002196;NR_131224;NR_131223	Body;Body;Body;ExonBnd;ExonBnd;ExonBnd	chr11:2019565-2019863	N_Shore	0.000456019	0.666067	0.663429	0.00458553	0.69195	0.000940361	-0.0285218	TRUE	0.404698	0.456478	0.139961	0.536391	0.0607267	-0.0799124	0.0998663	0.666531	0.0356762	0.702143	0.00832594	-0.0356117
cg14993486	37	12	24704462	SOX5;SOX5	NM_152989;NM_001261414	5URT;5URT			0.000459962	0.67067	0.840279	0.00768682	0.888674	0.00206805	-0.0483951	TRUE	0.493209	0.846154	0.0465304	0.866701	0.00819592	-0.0205477	0.653324	0.852069	0.020998	0.858705	0.0186632	-0.00663583
cg20297670	37	11	112916250	NCAM1;NCAM1;NCAM1;NCAM1;NCAM1	NM_001076682;NM_001242608;NM_000615;NM_181351;NM_001242607	Body;Body;Body;Body;Body			0.000462814	0.672899	0.860227	0.00227838	0.879729	0.0022653	-0.0195022	TRUE	0.125152	0.935723	0.00845062	0.884922	0.0562125	0.0508009	0.724591	0.890594	0.0398436	0.882613	0.0167596	0.00798135
cg00251716	37	1	243479948	SDCCAG8	NM_006642	Body			0.00046451	0.672899	0.89179	0.00355611	0.920294	0.0030736	-0.028504	TRUE	0.831469	0.894399	0.0763372	0.883574	0.0353509	0.0108253	0.911917	0.849579	0.0370406	0.851958	0.0181021	-0.00237817
cg13411089	37	1	17674278	PADI4	NM_012387	Body			0.000464933	0.672899	0.864707	0.00123105	0.882543	0.00267192	-0.0178362	NA
cg26588307	37	20	24428910						0.0004652	0.672899	0.906724	0.0103278	0.834575	0.00591568	0.0721496	NA
cg12585734	37	4	85494992						0.000465462	0.672899	0.826297	0.00337297	0.785833	0.00576144	0.0404648	NA
cg02093764	37	6	41855165	USP49	NM_018561	5URT			0.000467277	0.674371	0.695452	0.00251369	0.74502	0.00779084	-0.0495682	NA
cg22740603	37	6	33397959	SYNGAP1	NM_006772	Body	chr6:33396050-33396296	S_Shore	0.000468236	0.674607	0.518701	0.00717488	0.570243	0.00458887	-0.0515424	TRUE	0.719337	0.604768	0.18343	0.563068	0.0324788	0.0416996	0.0848647	0.488549	0.0646018	0.563403	0.0331616	-0.0748537
cg21525176	37	5	77906752	LHFPL2	NM_005779	5URT			0.000470272	0.675087	0.851256	0.00731789	0.902484	0.00427334	-0.0512273	TRUE	0.585913	0.901896	0.0407773	0.885051	0.0331353	0.0168452	0.317814	0.825898	0.0346079	0.846548	0.0154801	-0.0206495
cg27087809	37	15	78527410	ACSBG1;ACSBG1	NM_001199377;NM_015162	TSS1500;TSS1500			0.000472233	0.675087	0.715831	0.0101001	0.77749	0.00149924	-0.0616585	TRUE	0.913565	0.45977	0.30792	0.43889	0.0344206	0.02088	0.0891165	0.704747	0.0242066	0.74059	0.0257989	-0.0358427
cg14125248	37	2	216272513	FN1;FN1;FN1;FN1;FN1;FN1;FN1;FN1;FN1	NM_212476;NM_212482;NM_212478;NM_002026;NM_001306132;NM_001306130;NM_001306129;NM_212474;NM_001306131	Body;Body;Body;Body;Body;Body;Body;Body;Body			0.000473629	0.675087	0.466085	0.0146056	0.302142	0.0229102	0.163943	NA
cg18496178	37	6	160243249						0.000473812	0.675087	0.898134	0.000260056	0.877282	0.00344632	0.0208521	NA
cg26074061	37	9	127082407	NEK6;NEK6;NEK6;NEK6;NEK6;NEK6;NEK6	NM_001166167;NM_001166169;NM_001166171;NM_001145001;NM_014397;NM_001166170;NM_001166168	Body;Body;Body;Body;Body;Body;Body			0.000474221	0.675087	0.933586	0.0016218	0.921565	0.00115791	0.0120203	NA
cg02163937	37	10	126432368	FAM53B	NM_014661	5URT	chr10:126431314-126433285	Island	0.000474511	0.675087	0.0183955	0.000416113	0.0153722	0.000279523	0.00302328	TRUE	0.275746	0.00866387	0.00666218	0.00371261	0.00190794	0.00495126	0.526799	0.0307599	0.00455597	0.028205	0.0060928	0.00255494
cg20082272	37	11	117232433	CEP164;CEP164	NM_001271933;NM_014956	Body;Body			0.000474741	0.675087	0.928795	0.00238654	0.944368	0.000986469	-0.0155726	TRUE	0.509523	0.900696	0.00659613	0.897	0.0071391	0.00369668	0.708525	0.879068	0.00533269	0.876005	0.0146874	0.00306347
cg19683973	37	2	57725263						0.000474945	0.675087	0.582733	0.0066016	0.636156	0.00590913	-0.0534227	NA
cg14480306	37	1	17948626	ARHGEF10L;ARHGEF10L	NM_018125;NM_001011722	Body;Body	chr1:17949452-17949670	N_Shore	0.000475882	0.675286	0.753387	0.00343237	0.789887	0.00498994	-0.0364999	NA
cg10750315	37	11	28780002						0.000478044	0.676195	0.834164	0.00407651	0.865457	0.00322607	-0.0312934	TRUE	0.0946144	0.470529	0.157258	0.669118	0.0528415	-0.198589	0.545256	0.80979	0.0185944	0.800978	0.0202602	0.00881263
cg07224310	37	22	50862956	PPP6R2;PPP6R2;PPP6R2;PPP6R2	NM_001242900;NM_001242899;NM_001242898;NM_014678	Body;Body;Body;Body	chr22:50862756-50862967	Island	0.000478621	0.676195	0.820354	0.00409578	0.785271	0.00414867	0.0350822	TRUE	0.618889	0.830377	0.110834	0.865314	0.0143576	-0.0349365	0.814288	0.826949	0.0247286	0.830523	0.0153784	-0.0035738
cg16626760	37	6	41621322	MDFI;MDFI;MDFI;MDFI	NM_005586;NM_001300804;NM_001300806;NM_001300805	3UTR;3UTR;3UTR;3UTR	chr6:41620950-41621262	S_Shore	0.000478917	0.676195	0.752915	0.00271709	0.779295	0.00344112	-0.0263805	TRUE	0.361347	0.573505	0.146881	0.668757	0.0786971	-0.0952521	0.519134	0.786884	0.0126792	0.78144	0.00960032	0.00544407
cg26118050	37	15	80352075	ZFAND6;ZFAND6;ZFAND6;ZFAND6;ZFAND6;ZFAND6;ZFAND6;ZFAND6;ZFAND6;ZFAND6;ZFAND6;ZFAND6	NM_001242914;NM_001242918;NM_001242917;NM_001242912;NM_001242911;NM_019006;NM_001242913;NM_001242918;NM_001242917;NM_001242912;NM_001242911;NM_019006	TSS1500;1stExon;1stExon;1stExon;1stExon;1stExon;TSS200;5URT;5URT;5URT;5URT;5URT			0.000482735	0.67733	0.0120682	0.000149237	0.0130963	8.39329e-05	-0.00102808	NA
cg26368826	37	22	49151908						0.000483386	0.67733	0.647182	0.0123014	0.72209	0.00210181	-0.0749077	NA
cg06588028	37	12	6745568	LPAR5	NM_020400	TSS1500			0.00048611	0.67733	0.391306	0.00316218	0.422063	0.00404142	-0.0307567	TRUE	0.738869	0.0881175	0.0467607	0.10394	0.0731932	-0.0158224	0.322031	0.376264	0.0492382	0.407703	0.031163	-0.0314381
cg14209823	37	9	136029078	GBGT1;GBGT1;GBGT1;GBGT1;GBGT1	NM_001282629;NM_001288573;NM_001288572;NM_021996;NM_001282632	3UTR;Body;Body;Body;Body	chr9:136024223-136025112	S_Shelf	0.000486818	0.67733	0.849943	0.00387987	0.82105	0.00286389	0.028893	TRUE	0.186905	0.818292	0.0605221	0.694532	0.150328	0.12376	0.128457	0.823461	0.0138548	0.839895	0.0124829	-0.0164339
cg12362662	37	10	21785767	MIR1915;CASC10;CASC10	NR_031736;NM_001010911;NM_001010911	TSS200;1stExon;5URT	chr10:21783198-21786420	Island	0.000488698	0.67733	0.0329067	0.000548508	0.0428076	0.00156056	-0.00990089	TRUE	0.691772	0.0636726	0.00716334	0.0616103	0.00512358	0.0020623	0.106255	0.065606	0.00854877	0.07759	0.00928162	-0.011984
cg09939269	37	12	120541399	RAB35;RAB35	NM_006861;NM_001167606	Body;Body	chr12:120541564-120541788	N_Shore	0.000491168	0.67733	0.930771	0.00112981	0.921199	0.00113458	0.00957134	TRUE	0.00123573	0.926462	0.00351332	0.909677	0.00309175	0.0167846	0.742978	0.889786	0.0106324	0.886223	0.017819	0.00356325
cg10317380	37	11	122934257	HSPA8;HSPA8	NM_006597;NM_153201	TSS1500;TSS1500	chr11:122932173-122933803	S_Shore	0.000493743	0.67733	0.0474194	0.00148554	0.0609039	0.00170162	-0.0134845	TRUE	0.583186	0.0427551	0.0111964	0.0469306	0.00542007	-0.00417543	0.0219838	0.0819931	0.0158351	0.1113	0.010683	-0.0293069
cg08292135	37	4	154266373	MND1;MND1;MND1	NR_045605;NM_001253861;NM_032117	Body;Body;Body	chr4:154265607-154266394	Island	0.000494713	0.67733	0.0181223	0.000874336	0.0262532	0.00104525	-0.0081309	NA
cg01287079	37	6	108888941	FOXO3;FOXO3	NM_201559;NM_001455	Body;Body			0.000494897	0.67733	0.87883	0.0038337	0.852856	0.00206296	0.0259734	TRUE	0.376124	0.774746	0.0678072	0.732232	0.0363097	0.0425142	0.000778213	0.734911	0.0162171	0.79684	0.0113936	-0.0619285
cg02160714	37	3	65319981						0.000495025	0.67733	0.275888	0.00154377	0.332655	0.00938959	-0.0567673	NA
ch.18.152438F	36	18	7104724	LAMA1	NM_005559	Body			0.00049601	0.67733	0.0198142	0.000532717	0.0149921	0.000608484	0.00482214	TRUE	0.75236	0.0113909	0.00533838	0.010316	0.00134233	0.00107491	0.0560293	0.0333093	0.00304086	0.039035	0.00377254	-0.00572574
cg11734329	37	19	7460671	ARHGEF18	NM_015318	5URT	chr19:7459779-7460376	S_Shore	0.000496427	0.67733	0.634136	0.0190043	0.506774	0.00976149	0.127362	TRUE	0.462772	0.42619	0.258179	0.54996	0.0628096	-0.12377	0.596709	0.666271	0.104903	0.632375	0.0610631	0.0338959
cg03102015	37	10	9011523						0.00049665	0.67733	0.88194	0.00337396	0.904435	0.00169074	-0.0224948	NA
cg18050521	37	6	31130548	TCF19;TCF19	NM_007109;NM_001077511	3UTR;3UTR	chr6:31125894-31126561	S_Shelf	0.000497423	0.67733	0.958032	0.00284544	0.937589	0.00191724	0.0204432	TRUE	0.436242	0.935101	0.0308846	0.919384	0.00699867	0.0157171	0.947704	0.905102	0.00739256	0.90472	0.00838783	0.000382275
cg06408710	37	16	89332265				chr16:89334574-89335088	N_Shelf	0.000498225	0.67733	0.935675	0.00147796	0.924677	0.00110704	0.0109979	TRUE	0.314569	0.940797	0.0099269	0.932599	0.00910087	0.00819813	0.707041	0.906554	0.0119429	0.909382	0.00795332	-0.00282837
cg12177087	37	19	45116903	IGSF23	NM_001205280	TSS200			0.000498991	0.67733	0.93586	0.00193373	0.921785	0.00136018	0.014075	TRUE	0.470014	0.852288	0.0364455	0.871514	0.0245549	-0.0192254	0.0211246	0.878243	0.00913924	0.894765	0.00548828	-0.0165222
cg03708195	37	12	65146809	GNS	NM_002076	Body			0.000499745	0.67733	0.626944	0.0143273	0.775585	0.0204592	-0.148641	NA
cg24439837	37	12	71182775	PTPRR;PTPRR	NM_001207015;NM_002849	TSS200;Body			0.000502982	0.67733	0.874203	0.00455144	0.909115	0.00371672	-0.0349116	NA
cg24985066	37	7	143599278	TCAF1;TCAF1	NM_014719;NM_001206938	TSS200;TSS200	chr7:143598867-143599426	Island	0.000503536	0.67733	0.036802	0.000388794	0.0334325	0.000413128	0.00336952	TRUE	0.987794	0.0481004	0.00702355	0.0480143	0.00700448	8.61533e-05	0.571198	0.0841047	0.00958468	0.0805025	0.00727194	0.00360218
cg12554413	37	8	116207571						0.000505196	0.67733	0.873657	0.000894497	0.85843	0.00240497	0.0152275	NA
cg02725362	37	16	721101	RHOT2;RHOT2	NM_138769;NM_138769	ExonBnd;Body	chr16:717931-719064	S_Shelf	0.000507451	0.67733	0.875268	0.000850282	0.886962	0.00178013	-0.011694	TRUE	0.412404	0.866602	0.0138284	0.854829	0.0213719	0.0117726	0.758894	0.847894	0.0125083	0.844342	0.0182268	0.00355112
cg24991845	37	22	39300583						0.000508121	0.67733	0.0564028	0.0319181	0.763278	0.114941	-0.706875	NA
cg18557707	37	11	48922269				chr11:48921725-48922742	Island	0.000508543	0.67733	0.543881	0.0037103	0.516936	0.00263062	0.0269455	TRUE	0.790393	0.60013	0.0623773	0.589487	0.0183799	0.0106433	0.153952	0.550597	0.0258472	0.524865	0.0180881	0.0257316
cg09091619	37	5	67639921						0.000509121	0.67733	0.922748	0.000869296	0.932276	0.00135363	-0.00952792	NA
cg15231359	37	4	61907608						0.000510423	0.67733	0.82434	0.00272537	0.784565	0.0061426	0.0397744	NA
cg11020495	37	2	48737157	PPP1R21;PPP1R21;PPP1R21;PPP1R21;PPP1R21;PPP1R21;PPP1R21;PPP1R21	NM_001135629;NM_152994;NM_001193475;NR_024188;NR_024188;NM_001135629;NM_152994;NM_001193475	ExonBnd;ExonBnd;ExonBnd;ExonBnd;Body;Body;Body;Body			0.000511166	0.67733	0.907465	0.00138638	0.925597	0.00273311	-0.018132	NA
cg19069463	37	17	64891517						0.000511263	0.67733	0.891978	0.00144402	0.869585	0.00349882	0.0223935	NA
cg02571944	37	2	37416022	SULT6B1	NM_001032377	TSS1500			0.000511292	0.67733	0.872417	0.000851234	0.886869	0.00228963	-0.0144517	TRUE	0.185707	0.574608	0.330193	0.874424	0.0159946	-0.299816	0.0141987	0.849706	0.00391803	0.86735	0.00955553	-0.0176439
cg03140205	37	14	23998271	ZFHX2;THTPA;THTPA	NM_033400;NR_046051;NR_046052	Body;Body;Body			0.000511773	0.67733	0.900905	0.00272958	0.882565	0.00147123	0.0183405	NA
cg16768697	37	7	1787831				chr7:1784027-1786934	S_Shore	0.000511941	0.67733	0.877259	0.00323367	0.897049	0.000859988	-0.0197894	TRUE	0.546383	0.78605	0.179601	0.855559	0.0337332	-0.069509	0.169474	0.867427	0.0267947	0.827385	0.0437385	0.0400425
cg12632208	37	10	10355455						0.000512375	0.67733	0.85033	0.00181751	0.873135	0.00340172	-0.0228051	NA
cg26349346	37	13	76206797	LMO7-AS1;LMO7-AS1;LMO7-AS1;LMO7	NR_120411;NR_120410;NR_120412;NM_005358	Body;Body;Body;Body	chr13:76209540-76211213	N_Shelf	0.00051241	0.67733	0.81268	0.00828436	0.870679	0.00525232	-0.0579991	NA
cg27593438	37	12	48182848	HDAC7;HDAC7;HDAC7	NM_015401;NM_001098416;NM_001308090	Body;Body;Body			0.000512527	0.67733	0.940864	0.00107977	0.929313	0.00162808	0.0115506	NA
cg16269457	37	6	72617440	RIMS1	NM_014989	Body			0.000513658	0.67733	0.869334	0.00230521	0.88844	0.00226727	-0.0191061	TRUE	0.601403	0.841563	0.106305	0.876776	0.0128421	-0.0352136	0.0900038	0.818442	0.0505293	0.872212	0.0168355	-0.0537707
cg25410220	37	7	69266809	AUTS2;AUTS2;AUTS2	NM_001127232;NM_015570;NM_001127231	Body;Body;Body			0.000514328	0.67733	0.451346	0.0159345	0.564509	0.0106342	-0.113164	NA
cg06145347	37	11	63952531	STIP1;STIP1;STIP1	NM_001282652;NM_001282653;NM_006819	TSS1500;TSS1500;TSS1500	chr11:63952677-63954228	N_Shore	0.000514539	0.67733	0.132084	0.00245368	0.16225	0.00447937	-0.0301667	NA
cg03999151	37	3	23993584	NR1D2;NR1D2;NR1D2	NM_001145425;NR_110524;NM_005126	5URT;Body;Body			0.000514737	0.67733	0.926439	0.000852717	0.903701	0.00375451	0.0227385	NA
cg22345769	37	3	37614806	ITGA9	NM_002207	Body			0.000515791	0.67733	0.757918	0.0098746	0.854362	0.013017	-0.0964435	NA
cg14230851	37	20	44770652						0.000515825	0.67733	0.731726	0.00385493	0.79107	0.00928535	-0.0593443	NA
cg09769218	37	1	1961075	GABRD	NM_000815	Body	chr1:1960942-1961148	Island	0.000515925	0.67733	0.676236	0.0100461	0.742664	0.00507332	-0.0664286	TRUE	0.106834	0.282901	0.139066	0.447779	0.0348769	-0.164879	0.0730512	0.690322	0.0292374	0.73098	0.0234362	-0.0406581
cg14065590	37	5	140579303	PCDHB11	NM_018931	TSS200	chr5:140580723-140581625	N_Shore	0.000516291	0.67733	0.786631	0.00598757	0.691309	0.0150019	0.0953219	TRUE	0.923355	0.817866	0.142941	0.826829	0.0547263	-0.00896289	0.619631	0.734099	0.00632055	0.744062	0.0375621	-0.0099631
cg25790298	37	3	172031063	FNDC3B;FNDC3B	NM_022763;NM_001135095	Body;Body			0.000517437	0.67733	0.749437	0.00505277	0.780617	0.00155444	-0.0311793	TRUE	0.722745	0.560474	0.379231	0.646241	0.0891709	-0.085767	0.103687	0.748298	0.0467502	0.798602	0.0238453	-0.050304
cg17956775	37	1	200182508						0.000517439	0.67733	0.87798	0.00688049	0.919225	0.00125017	-0.0412452	TRUE	0.0450052	0.326443	0.126944	0.529523	0.0291545	-0.20308	0.247818	0.791399	0.0197081	0.81377	0.0288707	-0.0223712
cg26964651	37	5	77949077				chr5:77943868-77945220	S_Shelf	0.000517607	0.67733	0.582035	0.0369938	0.814947	0.0138278	-0.232912	TRUE	0.954967	0.755723	0.139537	0.74861	0.17982	0.00711281	0.00225672	0.577652	0.0573877	0.727418	0.0133353	-0.149765
cg22719138	37	19	34895225	PDCD2L	NM_032346	TSS200	chr19:34895152-34895812	Island	0.000517717	0.67733	0.0133182	0.000152415	0.0150429	0.000249592	-0.00172461	TRUE	0.577508	0.00728385	0.00502905	0.00512605	0.00428427	0.0021578	0.149166	0.0222038	0.00896919	0.0145775	0.00213762	0.00762628
cg01162053	37	20	4991784	SLC23A2	NM_203327	TSS1500			0.000517991	0.67733	0.83344	0.0200482	0.697183	0.011493	0.136257	TRUE	0.354799	0.872215	0.0599587	0.828769	0.0489171	0.0434462	0.262625	0.776494	0.0558058	0.822235	0.0486127	-0.0457408
cg12285184	37	6	167173343	RPS6KA2	NM_001006932	Body			0.000518404	0.67733	0.796773	0.0112251	0.912062	0.0160145	-0.115289	TRUE	0.64845	0.801809	0.0243097	0.781792	0.0801623	0.0200167	0.376171	0.788185	0.0456744	0.830248	0.075256	-0.042062
cg17173428	37	12	6721963						0.000518734	0.67733	0.670264	0.0112886	0.598705	0.00446802	0.0715591	NA
cg04424119	37	1	8403680	SLC45A1	NM_001080397	Body	chr1:8403697-8404102	N_Shore	0.000518898	0.67733	0.92546	0.00155435	0.909779	0.00215944	0.0156811	TRUE	0.70245	0.788548	0.149606	0.826476	0.0638308	-0.0379279	0.777293	0.88559	0.0234034	0.889948	0.0178847	-0.00435757
cg26267890	37	1	96420019						0.000520383	0.677375	0.845004	0.00262006	0.867032	0.0026694	-0.0220283	TRUE	0.167253	0.462189	0.272252	0.728592	0.0738117	-0.266403	0.295432	0.857826	0.0172767	0.845185	0.0137172	0.0126405
cg01038364	37	3	178148300	LINC01014	NR_046786	Body			0.000521395	0.677375	0.862099	0.00420047	0.892034	0.00286659	-0.0299346	NA
cg05635359	37	8	39272909						0.000521405	0.677375	0.246017	0.00470533	0.414574	0.028246	-0.168557	NA
cg20306285	37	15	47250770						0.000522131	0.677375	0.681324	0.0106534	0.759303	0.00788189	-0.0779786	NA
cg08704940	37	2	73298553	SFXN5	NM_144579	Body	chr2:73297630-73299155	Island	0.000525811	0.680494	0.0140405	7.92434e-05	0.0129113	0.000175167	0.00112924	NA
cg13291283	37	17	10101195	GAS7	NM_201433	Body	chr17:10101034-10102440	Island	0.000526906	0.680494	0.023382	0.000385362	0.0199119	0.000448228	0.00347007	TRUE	0.503767	0.0783768	0.0938174	0.0383305	0.00745674	0.0400463	0.01286	0.0731669	0.00374483	0.0577475	0.00798167	0.0154194
cg13378643	37	7	4147432	SDK1	NM_152744	Body			0.000526945	0.680494	0.880943	0.000996633	0.903048	0.00363134	-0.0221054	TRUE	0.124103	0.443956	0.126411	0.600832	0.0834493	-0.156876	0.157603	0.826208	0.0212548	0.84402	0.00593631	-0.0178117
cg12342092	37	7	50438682	IKZF1;IKZF1;IKZF1;IKZF1;IKZF1;IKZF1;IKZF1;IKZF1;IKZF1;IKZF1;IKZF1;IKZF1;IKZF1;IKZF1	NM_006060;NM_001291838;NM_001291837;NM_001291839;NM_001220765;NM_001220767;NM_001220770;NM_001291840;NM_001291841;NM_001291844;NM_001291843;NM_001291842;NM_001220771;NM_001220768	Body;Body;Body;Body;Body;Body;Body;Body;Body;Body;Body;Body;Body;Body			0.000530467	0.683941	0.772685	0.00322341	0.82998	0.00923036	-0.0572955	NA
cg20763234	37	8	1854608	ARHGEF10;ARHGEF10;ARHGEF10	NM_001308153;NM_014629;NM_001308152	Body;Body;Body			0.000531229	0.683941	0.868215	0.00273522	0.900633	0.00481062	-0.0324176	TRUE	0.235919	0.510525	0.180115	0.655383	0.0304999	-0.144858	0.923111	0.816427	0.0243524	0.818582	0.035237	-0.00215548
cg02220911	37	6	116989808	ZUFSP;ZUFSP	NM_145062;NM_145062	5URT;1stExon			0.000532658	0.684018	0.0596872	0.00259253	0.075291	0.000619394	-0.0156038	TRUE	0.801172	0.0611427	0.0295112	0.0659366	0.00949249	-0.00479386	0.127688	0.0877509	0.00961458	0.09646	0.00218005	-0.00870912
cg19542548	37	3	11311058				chr3:11313889-11314137	N_Shelf	0.000533626	0.684018	0.65231	0.0140303	0.742842	0.00652246	-0.0905323	TRUE	0.406108	0.388448	0.0617296	0.427833	0.0486771	-0.039385	0.00735583	0.736885	0.0353372	0.661155	0.0143464	0.0757299
cg06619906	37	1	47996107				chr1:47998899-47999517	N_Shelf	0.000533785	0.684018	0.888467	0.00201398	0.902875	0.0014169	-0.0144074	TRUE	0.463135	0.723835	0.0643043	0.760762	0.0553563	-0.0369266	0.80409	0.871827	0.012173	0.874278	0.0144583	-0.0024502
cg25800118	37	15	63481471	RAB8B	NM_016530	TSS1500	chr15:63481449-63481975	Island	0.000534874	0.684018	0.0164856	6.97358e-05	0.014599	0.000314994	0.0018866	TRUE	0.890466	0.0147652	0.0084986	0.0155155	0.00256812	-0.000750269	0.398725	0.039614	0.00930635	0.0348325	0.00492299	0.00478148
cg18043426	37	9	102978323	INVS;INVS;INVS	NR_051962;NM_014425;NM_183245	Body;Body;Body			0.000536776	0.684018	0.922189	0.00184926	0.933701	0.000680153	-0.0115117	NA
cg11598492	37	19	53361419	ZNF468;ZNF468;ZNF468;ZNF468;ZNF468	NM_001277120;NM_001008801;NR_102300;NR_102301;NR_102299	TSS1500;TSS1500;TSS1500;TSS1500;TSS1500	chr19:53360824-53361067	S_Shore	0.000537091	0.684018	0.0731589	0.017936	0.441045	0.0603701	-0.367886	NA
cg14176273	37	16	32096623				chr16:32095662-32097333	Island	0.00053801	0.684018	0.725937	0.0116415	0.640825	0.00877245	0.0851122	TRUE	0.794477	0.734067	0.0221338	0.729087	0.0259449	0.00498053	0.0707329	0.660294	0.0221084	0.623143	0.0256643	0.0371512
cg12623088	37	15	66585521	DIS3L;DIS3L	NM_133375;NM_001143688	TSS200;TSS1500	chr15:66585767-66586494	N_Shore	0.000538716	0.684018	0.0232289	0.00115198	0.0312998	0.000764773	-0.00807091	TRUE	0.866365	0.0532097	0.010448	0.055135	0.0185096	-0.00192522	0.0222008	0.0821218	0.00952143	0.0657725	0.00484409	0.0163493
cg25501191	37	2	133090347						0.000541588	0.684018	0.795165	0.00156969	0.743028	0.00880584	0.0521377	TRUE	0.648342	0.597865	0.128062	0.636014	0.0440894	-0.0381495	0.887861	0.688047	0.0259784	0.68414	0.0463271	0.0039069
ch.15.374589R	36	15	39880009	THBS1	NM_003246	Body			0.000541833	0.684018	0.0777591	0.00621383	0.120419	0.00386826	-0.0426599	TRUE	0.842537	0.0369137	0.0191139	0.0393478	0.00566538	-0.00243409	0.212714	0.0716293	0.0161309	0.0843925	0.00866265	-0.0127632
cg12579362	37	15	63447988	RPS27L	NM_015920	Body	chr15:63449418-63449874	N_Shore	0.000542825	0.684018	0.640357	0.0057051	0.73751	0.015671	-0.097153	NA
cg13314012	37	5	123397455	LINC01170	NR_125774	Body			0.000542958	0.684018	0.903988	0.00797831	0.850924	0.00439642	0.0530637	NA
cg03539481	37	4	88665306						0.000544326	0.684018	0.715629	0.0103705	0.788362	0.00696833	-0.072733	NA
cg09430045	37	17	43067249						0.000544344	0.684018	0.870081	0.00299565	0.850224	0.00163142	0.0198569	NA
cg25831568	37	3	47843022	DHX30;DHX30;DHX30	NM_014966;NM_138615;NR_075079	TSS1500;TSS1500;TSS1500	chr3:47844121-47845155	N_Shore	0.000546739	0.684018	0.915912	0.00821828	0.867429	0.00140849	0.0484836	NA
cg13601855	37	2	120190297	TMEM37	NM_183240	Body	chr2:120190030-120190308	Island	0.000547146	0.684018	0.103275	0.00395198	0.0660053	0.00504771	0.0372693	TRUE	0.243669	0.106401	0.021827	0.173116	0.101062	-0.0667151	0.201495	0.201302	0.03952	0.157612	0.046365	0.0436892
cg12259655	37	16	29743655						0.000548027	0.684018	0.221691	0.0107237	0.419324	0.0322742	-0.197633	NA
cg17203162	37	2	129941793						0.000548684	0.684018	0.728706	0.00350117	0.787243	0.00944844	-0.0585369	NA
cg03316332	37	19	6594233				chr19:6590340-6591072	S_Shelf	0.000549849	0.684018	0.635244	0.0143116	0.739084	0.0107252	-0.10384	NA
cg26312950	37	7	5391498	TNRC18	NM_001080495	Body	chr7:5391323-5391572	Island	0.000549968	0.684018	0.96562	0.000769975	0.956469	0.00137523	0.00915068	TRUE	0.205023	0.973747	0.00721537	0.965195	0.00834498	0.00855159	0.595039	0.947643	0.00995974	0.941778	0.018381	0.0058653
cg05048870	37	11	60785676	CD6;CD6;CD6;CD6	NR_045638;NM_006725;NM_001254751;NM_001254750	Body;Body;Body;Body			0.000550884	0.684018	0.747223	0.00308896	0.717334	0.00412112	0.029889	NA
cg20620126	37	19	1370672	MUM1;MUM1	NR_024247;NM_032853	Body;Body	chr19:1371026-1371282	N_Shore	0.000551729	0.684018	0.724625	0.00424142	0.753936	0.00274618	-0.0293119	NA
cg11407932	37	10	100183349	HPS1;HPS1	NM_000195;NM_000195	ExonBnd;Body			0.000553179	0.684018	0.876351	0.0023506	0.853904	0.00307677	0.0224461	NA
cg25422938	37	7	7735220	RPA3;UMAD1;UMAD1;UMAD1	NM_002947;NM_001302350;NM_001302348;NM_001302349	5URT;5URT;Body;Body			0.000556855	0.684018	0.935133	0.00175931	0.923543	0.000956686	0.0115895	NA
cg04853583	37	19	51685247	LOC101928517	NR_110732	TSS200	chr19:51684713-51685248	Island	0.000559068	0.684018	0.911373	0.00764515	0.803296	0.0170594	0.108077	TRUE	0.796237	0.923677	0.0172525	0.926661	0.00824274	-0.0029839	0.900593	0.85952	0.0279706	0.856823	0.0305235	0.00269712
cg21242079	37	15	79101063	ADAMTS7	NM_014272	Body	chr15:79102715-79104628	N_Shore	0.000559638	0.684018	0.369563	0.0150018	0.493914	0.0154217	-0.12435	TRUE	0.29503	0.1133	0.116964	0.231632	0.152902	-0.118332	0.0391074	0.333626	0.0777653	0.442603	0.0287234	-0.108976
cg24357619	37	15	37389384	MEIS2;MEIS2;MEIS2;MEIS2;MEIS2;MEIS2;MEIS2;MEIS2;MEIS2	NR_051953;NM_170676;NM_170675;NM_001220482;NM_172315;NM_172316;NM_002399;NM_170677;NM_170674	Body;Body;Body;Body;Body;Body;Body;Body;Body	chr15:37390175-37390380	N_Shore	0.000560475	0.684018	0.216093	0.00805079	0.148942	0.00838267	0.0671502	TRUE	0.226746	0.538206	0.382871	0.221763	0.0787001	0.316443	0.570731	0.23273	0.0477098	0.217287	0.0194211	0.015442
cg00424709	37	11	65488375	RNASEH2C;RNASEH2C	NM_032193;NM_032193	1stExon;5URT	chr11:65487660-65488348	S_Shore	0.00056334	0.684018	0.01712	0.000879528	0.0246008	0.000952546	-0.00748076	NA
cg15253520	37	8	87521369	RMDN1;RMDN1;RMDN1	NM_016033;NM_001286719;NM_001286707	TSS1500;TSS1500;TSS1500	chr8:87520573-87521116	S_Shore	0.000564512	0.684018	0.56683	0.0184149	0.427719	0.0155817	0.139111	TRUE	0.645984	0.4443	0.246967	0.51997	0.106875	-0.0756702	0.842448	0.529022	0.0317554	0.540205	0.102979	-0.0111831
cg08525713	37	5	13994787						0.000565224	0.684018	0.757788	0.00311192	0.794168	0.00548978	-0.0363797	TRUE	0.202659	0.554	0.251116	0.328093	0.0850746	0.225907	0.111789	0.675376	0.0201016	0.6504	0.0177474	0.0249756
cg09226159	37	3	97483488	ARL6;ARL6;ARL6;ARL6;ARL6;ARL6;ARL6	NM_177976;NM_032146;NM_001278293;NM_177976;NM_032146;NM_001278293;NR_103511	1stExon;1stExon;1stExon;5URT;5URT;5URT;Body	chr3:97483140-97483618	Island	0.000567551	0.684018	0.025376	0.00136109	0.0334189	0.000312986	-0.00804294	TRUE	0.641074	0.0308723	0.0134941	0.0267542	0.00474919	0.00411804	0.0242534	0.0521131	0.00973735	0.06755	0.00341357	-0.0154369
cg27284019	37	1	112298042	DDX20;FAM212B;LOC101928718	NM_007204;NM_198926;NR_125963	TSS200;Body;Body	chr1:112298041-112298992	Island	0.000567819	0.684018	0.0182305	0.000645582	0.0228622	0.000479856	-0.0046318	TRUE	0.627555	0.0325709	0.0104827	0.036248	0.00724061	-0.00367714	0.0416155	0.0453095	0.002374	0.0577175	0.00931045	-0.012408
cg23336023	37	8	72275264	EYA1;EYA1;EYA1	NM_000503;NM_001288575;NM_001288574	TSS1500;TSS1500;TSS1500			0.000568464	0.684018	0.756112	0.00643385	0.807339	0.00614799	-0.0512269	NA
cg18107425	37	15	90319432	MESP2	NM_001039958	TSS200	chr15:90319583-90320476	N_Shore	0.000568791	0.684018	0.483236	0.0189221	0.367233	0.00694008	0.116003	TRUE	0.856723	0.461895	0.246615	0.489962	0.0470351	-0.0280668	0.0980949	0.457201	0.0126416	0.436485	0.0169817	0.0207159
cg09039700	37	4	164472174	MARCH1;MARCH1	NM_017923;NM_001166373	Body;Body			0.000568825	0.684018	0.922704	0.00115808	0.915005	0.000669477	0.00769897	NA
cg06836032	37	12	45271935	NELL2;NELL2	NM_001145107;NM_001145110	TSS1500;Body	chr12:45269830-45270835	S_Shore	0.000570332	0.684018	0.712826	0.0113343	0.787006	0.00615409	-0.0741797	TRUE	0.352396	0.154552	0.16234	0.290737	0.190082	-0.136185	0.812108	0.713208	0.0388713	0.719908	0.0373988	-0.0066995
cg15502430	37	3	115529503	LSAMP	NM_002338	Body			0.000570506	0.684018	0.843536	0.00494283	0.877138	0.00311547	-0.0336026	TRUE	0.375004	0.542684	0.330316	0.734762	0.0563048	-0.192078	0.428342	0.835402	0.0108407	0.82419	0.0240786	0.0112122
cg04023434	37	1	183778265	RGL1;RGL1;RGL1;RGL1;RGL1	NM_015149;NM_001297670;NM_001297669;NM_001297671;NM_001297672	Body;Body;Body;Body;Body	chr1:183774193-183774416	S_Shelf	0.000571561	0.684018	0.913117	0.00473977	0.885408	0.000877238	0.0277089	TRUE	0.23447	0.926767	0.0177111	0.912141	0.00560574	0.014626	0.482895	0.880284	0.0129366	0.874413	0.00890657	0.0058719
cg18479299	37	3	125709523				chr3:125709066-125709452	S_Shore	0.000571736	0.684018	0.207179	0.031012	0.0249409	0.00659191	0.182238	TRUE	0.308434	0.128337	0.116162	0.257027	0.187104	-0.12869	0.266739	0.211929	0.144517	0.117657	0.0532215	0.0942717
cg27356531	37	12	92175206						0.000571949	0.684018	0.908916	0.00200848	0.89183	0.00219186	0.0170865	NA
cg04817410	37	7	129992661	CPA5;CPA5;CPA5	NM_001127442;NM_001127441;NM_080385	Body;Body;Body			0.000572214	0.684018	0.421502	0.00292507	0.492456	0.0119955	-0.0709544	NA
cg05765254	37	1	152132853	RPTN	NM_001122965	TSS1500			0.000572451	0.684018	0.765693	0.00182895	0.790598	0.00392944	-0.0249049	TRUE	0.231876	0.348143	0.187439	0.518739	0.1213	-0.170596	0.387806	0.788841	0.0196254	0.808585	0.0376034	-0.0197438
cg12779404	37	5	149557759	CDX1	NM_001804	Body			0.000574203	0.684018	0.893569	0.00250514	0.912491	0.00214136	-0.0189221	NA
cg03637559	37	4	23107057						0.000574378	0.684018	0.6175	0.0100751	0.689276	0.00740233	-0.0717759	NA
cg25269756	37	2	42056093						0.00057479	0.684018	0.833699	0.00779599	0.898083	0.0080645	-0.0643842	TRUE	0.0911045	0.216594	0.229242	0.506467	0.0612698	-0.289873	0.370014	0.768496	0.0524491	0.804503	0.0526607	-0.0360062
cg06270615	37	17	40516068	STAT3;STAT3;STAT3	NM_213662;NM_003150;NM_139276	5URT;5URT;5URT			0.000577236	0.684018	0.426636	0.0103188	0.3656	0.00261467	0.0610354	TRUE	0.565923	0.157705	0.140271	0.216822	0.100914	-0.0591168	0.104119	0.453926	0.0379233	0.4126	0.0206517	0.0413264
cg03751783	37	14	89009264	PTPN21	NM_007039	Body			0.000578118	0.684018	0.903957	0.00177687	0.918862	0.00189884	-0.014905	NA
cg17711402	37	22	17784963						0.000578877	0.684018	0.0363212	0.00819171	0.104861	0.00871761	-0.0685396	NA
cg22459359	37	1	35497285	ZMYM6	NM_007167	5URT	chr1:35497121-35497587	Island	0.000579421	0.684018	0.0178383	0.00130381	0.0263479	0.000712068	-0.00850965	TRUE	0.98927	0.0467868	0.014341	0.0469093	0.00370561	-0.000122557	0.00699375	0.0609998	0.00463985	0.0742575	0.00469816	-0.0132577
cg16472569	37	4	175357025						0.000579747	0.684018	0.845539	0.00551697	0.76374	0.0131736	0.0817987	TRUE	0.356461	0.721256	0.145593	0.810097	0.031703	-0.0888406	0.146017	0.800956	0.0537329	0.846433	0.00894908	-0.045477
cg27639662	37	4	81111393	PRDM8	NM_020226	5URT	chr4:81109887-81110460	S_Shore	0.000579894	0.684018	0.85563	0.0196284	0.726061	0.0112513	0.129569	TRUE	0.191286	0.821279	0.0235086	0.79158	0.0287699	0.0296997	0.306439	0.802649	0.0263304	0.764103	0.0637513	0.0385467
cg19274914	37	2	15703543				chr2:15701139-15701517	S_Shelf	0.000580659	0.684018	0.927374	0.000840771	0.920233	0.000921498	0.00714147	TRUE	0.558559	0.846429	0.153269	0.903289	0.0089306	-0.0568598	0.449663	0.891928	0.00704833	0.895267	0.00430867	-0.0033395
cg21308953	37	14	64194815	SGPP1	NM_030791	TSS200	chr14:64194241-64195049	Island	0.000580976	0.684018	0.0146251	0.000403543	0.0121973	0.000130544	0.00242782	NA
cg05067864	37	19	58521223				chr19:58520754-58521224	Island	0.000581336	0.684018	0.0370635	0.0124868	0.183967	0.0224258	-0.146904	TRUE	0.357274	0.0830147	0.0446114	0.133953	0.0885327	-0.0509382	0.353828	0.0986659	0.059759	0.0681025	0.0114238	0.0305634
cg25223623	37	5	141132593				chr5:141132811-141133338	N_Shore	0.000582341	0.684018	0.66975	0.00941578	0.597539	0.0084071	0.0722117	TRUE	0.648467	0.538652	0.146834	0.597503	0.175716	-0.0588509	0.227925	0.529335	0.0468562	0.575195	0.0497053	-0.0458603
cg16439385	37	9	127071474	NEK6;NEK6;NEK6;NEK6;NEK6;NEK6;NEK6	NM_001166167;NM_001166169;NM_001166171;NM_001145001;NM_014397;NM_001166170;NM_001166168	Body;Body;Body;Body;Body;Body;Body			0.0005824	0.684018	0.74719	0.0062797	0.827685	0.0125921	-0.0804946	NA
cg16555926	37	1	3121019	PRDM16;PRDM16	NM_199454;NM_022114	Body;Body			0.000582573	0.684018	0.896834	0.00170565	0.882109	0.00192824	0.0147257	TRUE	0.135061	0.564398	0.201136	0.778532	0.0358752	-0.214135	0.962535	0.829623	0.0191618	0.830322	0.0211898	-0.000699475
cg21207540	37	12	132851979	LOC100130238;GALNT9	NR_024563;NM_001122636	Body;Body	chr12:132853943-132854190	N_Shore	0.000582586	0.684018	0.316708	0.0107729	0.398303	0.00935006	-0.081595	NA
cg05316612	37	11	57507375	TMX2;TMX2;TMX2;TMX2;C11orf31;TMX2-CTNND1	NR_026593;NR_037645;NM_001144012;NM_015959;NM_170746;NR_037646	Body;Body;Body;Body;TSS1500;Body	chr11:57508730-57509569	N_Shore	0.000583179	0.684018	0.916199	0.00374435	0.89346	0.00133801	0.0227385	NA
cg18150576	37	13	44980514	TUSC8	NR_104174	TSS1500			0.000583284	0.684018	0.825531	0.00244865	0.849792	0.00346481	-0.0242614	NA
cg17792833	37	3	3887609	LRRN1	NM_020873	Body			0.000583515	0.684018	0.917904	0.00361267	0.941242	0.00189996	-0.0233387	TRUE	0.547376	0.785072	0.162626	0.847491	0.021677	-0.0624186	0.343209	0.877205	0.00964913	0.882618	0.00419359	-0.0054125
cg13207696	37	4	77999409				chr4:77996421-77997571	S_Shore	0.000583762	0.684018	0.854035	0.00620167	0.816566	0.00211921	0.0374686	NA
cg07890104	37	4	109684585	ETNPPL;ETNPPL;ETNPPL;ETNPPL;ETNPPL	NM_001146627;NM_001146590;NM_031279;NR_027475;NR_027474	TSS1500;TSS1500;TSS1500;TSS1500;TSS1500	chr4:109683729-109684362	S_Shore	0.000584308	0.684018	0.599339	0.0128098	0.506523	0.00998028	0.0928165	TRUE	0.106101	0.736256	0.203216	0.47786	0.109023	0.258396	0.11602	0.566454	0.0457448	0.523195	0.011313	0.0432588
cg06217803	37	7	128830440	SMO	NM_005631	Body	chr7:128828333-128829366	S_Shore	0.000585416	0.684018	0.905378	0.00258444	0.889648	0.000949895	0.0157304	TRUE	0.127685	0.84801	0.016148	0.774096	0.0815081	0.0739146	0.805398	0.865665	0.0105188	0.863977	0.00781826	0.0016874
cg18698788	37	15	89952499				chr15:89952271-89953061	Island	0.000586175	0.684018	0.0193589	0.000660523	0.0296863	0.00168338	-0.0103274	TRUE	0.593773	0.0429016	0.0346104	0.0704503	0.0907675	-0.0275487	0.243262	0.0434236	0.0141053	0.0332175	0.00706435	0.0102061
cg20209360	37	1	11900906	CLCN6;CLCN6;NPPA-AS1;CLCN6	NM_001286;NM_001256959;NR_037806;NR_046428	3UTR;3UTR;Body;Body	chr1:11898393-11898732	S_Shelf	0.000586178	0.684018	0.863259	0.00161936	0.814455	0.00839068	0.0488036	NA
cg12386540	37	1	35646835						0.000586361	0.684018	0.890178	0.00149795	0.901526	0.00130571	-0.0113477	NA
cg27002516	37	12	111835267				chr12:111834869-111835085	S_Shore	0.000586674	0.684018	0.0281448	0.00175599	0.0406179	0.00129946	-0.0124731	TRUE	0.0839408	0.0229625	0.0155071	0.0458308	0.0110843	-0.0228683	0.00487035	0.0889592	0.010217	0.0637325	0.00554073	0.0252267
cg09708200	37	11	15638685						0.000587001	0.684018	0.663548	0.00353487	0.565264	0.0168489	0.0982838	NA
cg20200460	37	10	130165501						0.000588682	0.685034	0.793263	0.0126631	0.893589	0.0122037	-0.100326	TRUE	0.148422	0.29181	0.153075	0.451502	0.0483194	-0.159691	0.139637	0.713494	0.0339634	0.743857	0.0109278	-0.0303636
cg22521553	37	9	108148795	SLC44A1;SLC44A1	NM_080546;NM_001286730	Body;Body			0.000590149	0.685799	0.794449	0.00141925	0.835636	0.00708365	-0.0411869	NA
cg17605063	37	1	235069164						0.000591143	0.686013	0.8929	0.00741714	0.843659	0.00443302	0.049241	NA
cg19646165	37	17	7144367	GABARAP	NM_007278	Body	chr17:7141121-7143071	S_Shore	0.000594808	0.686368	0.676703	0.00621766	0.609394	0.0100649	0.0673094	TRUE	0.78423	0.391807	0.141255	0.417256	0.0576076	-0.0254487	0.320434	0.633819	0.0229873	0.602805	0.0524637	0.0310141
cg14231845	37	4	75722231				chr4:75719101-75719740	S_Shelf	0.000595443	0.686368	0.800931	0.00771321	0.856171	0.00590122	-0.0552395	TRUE	0.0815023	0.257175	0.21928	0.541183	0.0294616	-0.284008	0.103534	0.730237	0.0346248	0.772548	0.0273386	-0.0423108
cg01483656	37	19	21264896	ZNF714;ZNF714;ZNF714;ZNF714	NM_182515;NR_117088;NR_117087;NR_117086	TSS200;TSS200;TSS200;TSS200	chr19:21265164-21265433	N_Shore	0.000598931	0.686368	0.515509	0.0858411	0.0264765	0.00676879	0.489033	TRUE	0.0625189	0.0302869	0.00633494	0.304055	0.237177	-0.273768	0.131181	0.43744	0.273174	0.150668	0.181997	0.286773
cg22084258	37	11	120435389	GRIK4;GRIK4;GRIK4;GRIK4;GRIK4	NM_001282473;NM_001282470;NM_014619;NM_001282473;NM_001282470	1stExon;1stExon;5URT;5URT;5URT	chr11:120434822-120435940	Island	0.00059925	0.686368	0.020386	0.00123281	0.0125689	0.000612537	0.00781709	NA
cg01561737	37	9	86956958	SLC28A3;SLC28A3;SLC28A3	NM_001199633;NR_037638;NM_022127	TSS1500;TSS1500;5URT			0.000599569	0.686368	0.919416	0.00344678	0.897938	0.00155855	0.0214777	NA
cg24782869	37	17	19437009	SLC47A1	NM_018242	TSS200	chr17:19436788-19437692	Island	0.000599985	0.686368	0.0454331	0.000427296	0.033051	0.00213893	0.0123821	NA
cg24715563	37	1	228881944	RHOU;RHOU	NM_021205;NR_037962	3UTR;Body			0.000600349	0.686368	0.925573	0.00210293	0.913145	0.000610112	0.0124281	NA
cg23904047	37	21	34144316	PAXBP1;PAXBP1;PAXBP1;C21orf62-AS1;C21orf62-AS1	NM_013329;NM_016631;NR_027873;NR_024623;NR_024622	TSS200;TSS200;TSS200;TSS200;TSS200	chr21:34143453-34144141	S_Shore	0.000600532	0.686368	0.00931512	0.000267554	0.0113508	0.000238885	-0.00203565	TRUE	0.990765	0.00761575	0.00475277	0.00765067	0.00119241	-3.49143e-05	0.0546502	0.0166648	0.00488123	0.023705	0.0033358	-0.00704017
cg10387337	37	19	16278943	CIB3;CIB3;CIB3;CIB3	NM_001300922;NM_054113;NM_001300922;NM_054113	Body;Body;ExonBnd;ExonBnd			0.000601856	0.686368	0.944946	0.00151325	0.935329	0.000764666	0.00961706	NA
cg00621508	37	6	25926094	SLC17A2;SLC17A2;SLC17A2;SLC17A2;SLC17A2;SLC17A2	NM_001286125;NM_001286123;NM_001286125;NM_001286123;NM_005835;NM_005835	1stExon;1stExon;5URT;5URT;5URT;ExonBnd			0.000602044	0.686368	0.793604	0.00431628	0.838351	0.00660403	-0.0447468	NA
cg15048069	37	12	72424320	TPH2	NM_173353	Body			0.000602366	0.686368	0.393511	0.00368921	0.52517	0.0229216	-0.13166	NA
cg14513031	37	9	124521844	DAB2IP;DAB2IP	NM_138709;NM_032552	Body;Body	chr9:124522246-124522546	N_Shore	0.000602446	0.686368	0.890379	0.00436345	0.921453	0.00331479	-0.0310742	TRUE	0.0244637	0.465673	0.120971	0.698699	0.0319852	-0.233026	0.16963	0.822303	0.00973752	0.836155	0.0148427	-0.0138521
cg24283288	37	19	3959751	DAPK3;MIR1268A	NM_001348;NR_031672	Body;Body	chr19:3958492-3959812	Island	0.000603824	0.686368	0.863262	0.00165643	0.836892	0.00434813	0.0263701	NA
cg24922817	37	19	42444456				chr19:42444020-42445255	Island	0.00060405	0.686368	0.0105609	0.000250975	0.0122665	0.000166115	-0.00170555	TRUE	0.158684	0.00264015	0.00183066	0.000733149	0.000811415	0.001907	0.061501	0.0226922	0.00605946	0.01476	0.00332528	0.00793223
cg18638769	37	14	105789784	PACS2;PACS2;PACS2	NM_001100913;NM_015197;NM_001243127	Body;Body;5URT			0.000604371	0.686368	0.974022	0.000271272	0.967458	0.00112627	0.00656404	TRUE	0.54809	0.954762	0.0169161	0.94806	0.00593765	0.00670196	0.56123	0.956258	0.00580914	0.953978	0.00461524	0.0022809
cg13484813	37	12	71862327	LGR5;LGR5;LGR5;LGR5	NR_110596;NM_001277227;NM_003667;NM_001277226	Body;Body;Body;Body			0.000604412	0.686368	0.853758	0.00161562	0.883691	0.00502982	-0.0299329	TRUE	0.330651	0.39099	0.421508	0.667391	0.125444	-0.276401	0.828832	0.850272	0.0228918	0.847015	0.017553	0.0032572
cg18761238	37	2	238742577	RBM44	NM_001080504	Body			0.000606509	0.687227	0.772374	0.00817563	0.819689	0.00173771	-0.0473152	NA
cg19072239	37	6	170713193	FAM120B;FAM120B;FAM120B;FAM120B	NM_001286379;NM_001286380;NM_032448;NM_001286381	Body;Body;Body;Body			0.000606791	0.687227	0.943414	0.0012377	0.927652	0.00249459	0.0157623	NA
cg14239307	37	10	135379213	SYCE1;SYCE1;SYCE1	NM_001143764;NM_001143763;NM_130784	TSS200;TSS200;5URT	chr10:135378883-135379767	Island	0.000608732	0.688506	0.751329	0.0272603	0.593715	0.00579301	0.157615	TRUE	0.573227	0.879994	0.161252	0.812783	0.119832	0.067211	0.107992	0.723049	0.0978472	0.625818	0.0322172	0.0972318
cg01458555	37	9	13166516	MPDZ;MPDZ;MPDZ	NM_003829;NM_001261406;NM_001261407	Body;Body;Body			0.000609766	0.688755	0.683719	0.00657901	0.733109	0.00574881	-0.0493898	NA
cg19654612	37	16	48489741	MIR5095	NR_039970	Body			0.000611894	0.689072	0.516981	0.0149445	0.606397	0.00522492	-0.0894163	NA
cg16904055	37	20	30262246	BCL2L1;BCL2L1	NM_138578;NM_001191	Body;Body			0.000612064	0.689072	0.203299	0.0109788	0.31229	0.0158717	-0.108991	NA
cg18876438	37	12	12717804				chr12:12714633-12715200	S_Shelf	0.000613277	0.689072	0.364595	0.0150746	0.453572	0.00460773	-0.0889774	TRUE	0.941918	0.663922	0.0341504	0.662066	0.0276746	0.00185552	0.713844	0.670199	0.0252416	0.68081	0.0490815	-0.0106115
cg13404427	37	5	59774763	PDE4D	NM_001165899	5URT			0.000613301	0.689072	0.91384	0.00131298	0.927694	0.00207354	-0.0138535	TRUE	0.57906	0.889217	0.0294359	0.870954	0.0526003	0.0182626	0.0178857	0.906091	0.00998783	0.87789	0.014316	0.0282007
cg25826740	37	19	55972504	ISOC2;ISOC2;ISOC2	NM_024710;NM_001136202;NM_001136201	5URT;5URT;5URT	chr19:55972697-55973442	N_Shore	0.000615061	0.690135	0.0535333	0.00218378	0.0408928	0.000503413	0.0126405	TRUE	0.866169	0.0569873	0.00952088	0.0544885	0.0267305	0.00249882	0.920354	0.125843	0.036494	0.12828	0.0292028	-0.00243676
cg24048834	37	4	684477	MFSD7;MFSD7;MFSD7	NM_032219;NM_001294341;NM_001294342	TSS1500;TSS1500;TSS1500	chr4:681313-681514	S_Shelf	0.000616992	0.691386	0.903829	0.00133995	0.91373	0.00113629	-0.00990148	NA
cg14604850	37	2	109237354	LIMS1;LIMS1;LIMS1;LIMS1;LIMS1	NM_001193484;NM_004987;NM_001193488;NM_001193482;NM_001193483	TSS1500;5URT;5URT;Body;Body			0.000619076	0.69171	0.133308	0.00389603	0.177678	0.00684902	-0.0443696	NA
cg07818712	37	5	72791555				chr5:72794040-72794641	N_Shelf	0.000619923	0.69171	0.898456	0.00263507	0.913545	0.000491522	-0.0150885	TRUE	0.629859	0.837616	0.0300625	0.828322	0.00718254	0.00929427	0.871677	0.824414	0.0227031	0.822163	0.0140721	0.00225125
cg03851798	37	1	183261289	NMNAT2;NMNAT2	NM_170706;NM_015039	Body;Body			0.00062044	0.69171	0.71351	0.0120201	0.785085	0.0041559	-0.0715753	NA
cg03436208	37	15	101988134	PCSK6;PCSK6;PCSK6;PCSK6;PCSK6;PCSK6;PCSK6	NM_002570;NM_001291309;NM_138319;NM_138324;NM_138323;NM_138325;NM_138322	Body;Body;Body;Body;Body;Body;Body			0.000620547	0.69171	0.95576	0.000495531	0.962111	0.00101391	-0.00635074	TRUE	0.174256	0.614214	0.20881	0.815591	0.062831	-0.201377	0.697793	0.91348	0.0205948	0.90694	0.0246205	0.0065398
cg26337236	37	12	19155330						0.000621724	0.692111	0.883915	0.000916316	0.868264	0.00262728	0.0156507	NA
cg02341670	37	7	142919080	TAS2R40	NM_176882	TSS200			0.000624877	0.692128	0.881747	0.00413723	0.906519	0.00152692	-0.0247727	TRUE	0.126394	0.41127	0.253949	0.698314	0.0918894	-0.287044	0.330165	0.814337	0.0353877	0.835155	0.0170942	-0.0208185
cg11182600	37	22	23271838						0.000625093	0.692128	0.774889	0.00344024	0.752408	0.00204546	0.0224809	NA
cg19935326	37	15	99123953						0.000626173	0.692128	0.363018	0.0107106	0.429926	0.00522571	-0.0669084	TRUE	0.105837	0.169782	0.138173	0.361402	0.109015	-0.19162	0.724729	0.446665	0.0834207	0.465805	0.0616188	-0.0191398
cg26694139	37	16	71634626						0.000626719	0.692128	0.47849	0.0150303	0.571145	0.00682436	-0.0926554	NA
cg18884869	37	7	57639299						0.000626761	0.692128	0.819294	0.00684476	0.753663	0.00947997	0.0656314	TRUE	0.247595	0.729904	0.0407929	0.673283	0.0743476	0.0566206	0.532116	0.674889	0.0354293	0.689005	0.0236545	-0.0141164
cg01347604	37	9	100395596	TSTD2;NCBP1;TSTD2	NM_139246;NM_002486;NM_139246	5URT;TSS200;1stExon	chr9:100395340-100396414	Island	0.000628798	0.692128	0.016287	0.000536279	0.0195499	0.000225619	-0.00326294	NA
cg22245980	37	12	132976722				chr12:132974467-132974675	S_Shelf	0.000630437	0.692128	0.593733	0.0101821	0.445493	0.0244117	0.148239	TRUE	0.802334	0.362306	0.268314	0.404943	0.0618414	-0.042638	0.0674954	0.562544	0.0603072	0.49237	0.0182439	0.0701741
cg14665788	37	4	11638007						0.000630483	0.692128	0.847178	0.00142793	0.867463	0.00332605	-0.0202857	NA
cg18458153	37	18	62217532						0.000631704	0.692128	0.597148	0.00897492	0.67815	0.0113383	-0.0810017	NA
cg21380152	37	8	61573253						0.000631974	0.692128	0.0297231	0.00305545	0.0527719	0.00275656	-0.0230488	NA
cg14508489	37	7	124569792	POT1-AS1;POT1-AS1;POT1;POT1;POT1;POT1;POT1	NR_125719;NR_125718;NM_015450;NR_003103;NR_003104;NR_003102;NM_001042594	TSS200;TSS200;5URT;Body;Body;Body;5URT	chr7:124569882-124570199	N_Shore	0.000632238	0.692128	0.0169489	0.000651955	0.0228434	0.000826284	-0.00589448	NA
cg04799410	37	3	187717711						0.000632462	0.692128	0.162686	0.0294429	0.445445	0.0410214	-0.282759	NA
cg13243822	37	18	56223649	ALPK2	NM_052947	Body			0.000633222	0.692128	0.869093	0.0016741	0.844836	0.00399678	0.0242579	NA
cg05361325	37	10	32636312	EPC1;EPC1;EPC1;EPC1;EPC1;EPC1;LOC102031319	NM_001272004;NM_025209;NR_104159;NR_104160;NM_001282391;NM_001272019;NR_104163	TSS200;TSS200;TSS200;TSS200;Body;TSS1500;Body	chr10:32635217-32636655	Island	0.000633577	0.692128	0.0157783	0.000357116	0.0127352	0.00040995	0.00304316	TRUE	0.456664	0.0180217	0.0103777	0.0254898	0.0143551	-0.00746809	0.339756	0.0375616	0.00455135	0.0409975	0.00481733	-0.00343591
cg00037153	37	3	128216699	GATA2-AS1	NR_125398	Body	chr3:128215212-128216905	Island	0.000633994	0.692128	0.0200631	0.00118007	0.0277499	0.000702859	-0.00768674	TRUE	0.496053	0.0598526	0.0145738	0.0525889	0.0100706	0.00726368	0.0216416	0.0597107	0.00493287	0.0679025	0.00198703	-0.00819184
cg12419199	37	1	65950704	LEPR;LEPR;LEPR	NM_002303;NM_001003679;NM_001003680	5URT;5URT;5URT			0.000635129	0.692474	0.880356	0.00296872	0.901651	0.00238305	-0.0212947	NA
cg07942497	37	10	15037403						0.000636184	0.692733	0.840117	0.00284266	0.858286	0.00157443	-0.0181694	TRUE	0.644717	0.704432	0.312068	0.797438	0.0903783	-0.0930053	0.205323	0.870834	0.026442	0.846657	0.021443	0.024177
cg11810906	37	14	21924453				chr14:21924242-21924568	Island	0.000638361	0.693377	0.0166538	0.000621573	0.0224875	0.000839124	-0.00583368	TRUE	0.801904	0.034505	0.0108477	0.0364968	0.00814882	-0.0019918	0.00346053	0.0499548	0.00471121	0.0636	0.00347464	-0.0136452
cg00916635	37	1	114414312	PTPN22;PTPN22;PTPN22;PTPN22;PTPN22;PTPN22;PTPN22;PTPN22;AP4B1-AS1;AP4B1-AS1	NM_001193431;NM_001308297;NM_015967;NM_012411;NM_001193431;NM_001308297;NM_015967;NM_012411;NR_125965;NR_037864	1stExon;1stExon;1stExon;1stExon;5URT;5URT;5URT;5URT;Body;Body			0.000639915	0.693377	0.0260289	0.000564979	0.0309702	0.000681283	-0.00494126	TRUE	0.866797	0.0278728	0.019216	0.0258446	0.00342806	0.00202816	0.00482695	0.0784672	0.00536373	0.064315	0.00368572	0.0141522
cg12613020	37	5	134881662				chr5:134879443-134879819	S_Shore	0.000640008	0.693377	0.429323	0.0078838	0.527824	0.0157846	-0.0985005	TRUE	0.780101	0.243361	0.172023	0.274736	0.0648545	-0.0313754	0.0564838	0.305669	0.082119	0.412118	0.0375814	-0.106449
cg15545861	37	1	249120164	MIR3124;SH3BP5L	NR_036070;NM_030645	TSS1500;TSS200	chr1:249120450-249120731	N_Shore	0.000640768	0.693377	0.0253169	0.00098766	0.0356472	0.00156546	-0.0103303	TRUE	0.945212	0.0550223	0.0114188	0.0555417	0.00509633	-0.000519403	0.00285735	0.0667986	0.00376271	0.082535	0.00529021	-0.0157364
cg16202259	37	14	104625420	KIF26A	NM_015656	Body	chr14:104625248-104625522	Island	0.000640867	0.693377	0.962355	0.00573701	0.516451	0.079694	0.445904	TRUE	0.0583155	0.982533	0.0078367	0.661577	0.271619	0.320956	0.319839	0.778244	0.231402	0.59448	0.247645	0.183764
cg02202777	37	2	15047906						0.000643209	0.694171	0.933337	0.00251895	0.916878	0.00153942	0.0164594	NA
cg13775722	37	1	192461272						0.000643241	0.694171	0.903167	0.00355997	0.875034	0.00357604	0.0281332	NA
cg26354564	37	2	233508549	EFHD1;EFHD1;EFHD1	NM_001243252;NM_001308395;NM_025202	Body;5URT;Body			0.000644096	0.69421	0.784538	0.00791786	0.8519	0.00913134	-0.0673619	NA
cg14310080	37	13	112321873				chr13:112320824-112321129	S_Shore	0.000645561	0.694905	0.877848	0.00331847	0.913052	0.0053788	-0.0352044	NA
cg18724891	37	12	121147746	UNC119B	NM_001080533	TSS1500	chr12:121148239-121148853	N_Shore	0.000650756	0.696669	0.732283	0.0191592	0.61353	0.00945121	0.118753	TRUE	0.322056	0.683824	0.194769	0.827084	0.126457	-0.14326	0.730066	0.831195	0.0364422	0.840647	0.0374909	-0.0094521
cg09478324	37	19	57050146	ZFP28;ZFP28	NM_020828;NM_001308440	TSS200;TSS200	chr19:57049675-57050646	Island	0.000651332	0.696669	0.0403397	0.00428052	0.273374	0.0417132	-0.233034	NA
cg12517577	37	1	43769489	TIE1;TIE1	NM_001253357;NM_005424	Body;Body	chr1:43770522-43770880	N_Shore	0.000651562	0.696669	0.86671	0.00294889	0.88711	0.00218654	-0.0203999	TRUE	0.654171	0.820549	0.0507731	0.805234	0.0238893	0.0153155	0.100742	0.864477	0.00978992	0.841152	0.021992	0.0233245
cg04157243	37	13	113497537	ATP11A;ATP11A	NM_015205;NM_032189	Body;Body	chr13:113497296-113497661	Island	0.000651837	0.696669	0.9339	0.000701984	0.925274	0.00138487	0.00862684	TRUE	0.0600686	0.873323	0.0235157	0.839387	0.00358322	0.033936	0.948246	0.865022	0.0044731	0.865405	0.0103964	-0.00038295
cg25104880	37	4	78042294						0.000652102	0.696669	0.828447	0.00341425	0.783539	0.00732683	0.0449083	NA
cg22219699	37	22	36706887	MYH9	NM_002473	Body			0.000652134	0.696669	0.929297	0.00122621	0.917192	0.00180105	0.0121048	NA
cg26563651	37	9	117798837	TNC	NM_002160	Body			0.000654418	0.697862	0.810424	0.0560729	0.496356	0.00757715	0.314067	NA
cg13518232	37	9	138885168				chr9:138881791-138882027	S_Shelf	0.000654899	0.697862	0.504298	0.00570271	0.538839	0.00249351	-0.0345405	TRUE	0.976341	0.501777	0.28117	0.506989	0.0348451	-0.00521116	0.38106	0.508385	0.0477395	0.536637	0.0359832	-0.028252
cg14347516	37	11	62607815	WDR74;WDR74	NM_001307977;NM_018093	TSS1500;TSS200	chr11:62606541-62607120	S_Shore	0.000655864	0.698013	0.110486	0.00298727	0.131985	0.00246903	-0.0214994	NA
cg14584422	37	5	146259003	PPP2R2B;PPP2R2B;PPP2R2B;PPP2R2B;PPP2R2B;PPP2R2B;PPP2R2B;PPP2R2B;PPP2R2B;PPP2R2B	NM_181675;NM_001271948;NR_073526;NR_073527;NM_181677;NM_181676;NM_181674;NM_001271900;NM_001271899;NM_181678	TSS1500;TSS1500;TSS1500;TSS1500;Body;Body;Body;Body;Body;5URT	chr5:146257346-146258575	S_Shore	0.000658668	0.699484	0.646231	0.0115112	0.736304	0.0114766	-0.0900728	NA
cg01347548	37	16	71496005	ZNF23;ZNF23;ZNF23;ZNF23;ZNF23	NM_001304494;NM_001304493;NM_145911;NM_001304492;NM_145911	5URT;5URT;5URT;5URT;1stExon	chr16:71495773-71496260	Island	0.000658897	0.699484	0.0154788	9.00249e-05	0.0190016	0.000629377	-0.00352275	TRUE	0.404371	0.021205	0.0102703	0.0281227	0.00944659	-0.0069177	0.599674	0.0391408	0.0109593	0.0422625	0.00263583	-0.00312166
cg09891302	37	6	44305562						0.000660814	0.699598	0.832238	0.00173428	0.85377	0.00348079	-0.0215315	NA
cg07101466	37	19	47197139	PRKD2;PRKD2;PRKD2;PRKD2;PRKD2;PRKD2;PRKD2;PRKD2	NM_001079880;NM_001079882;NM_001079881;NM_016457;NM_001079882;NM_016457;NM_001079880;NM_001079881	ExonBnd;ExonBnd;ExonBnd;ExonBnd;Body;Body;Body;Body	chr19:47197138-47197400	Island	0.000661462	0.699598	0.934243	0.00153884	0.918454	0.00240178	0.0157891	TRUE	0.176319	0.936134	0.0113249	0.924004	0.00788555	0.0121302	0.0381232	0.912476	0.00608782	0.901595	0.00552023	0.0108811
cg09302031	37	6	24313867	DCDC2;DCDC2	NM_016356;NM_001195610	Body;Body			0.000662955	0.699598	0.866568	0.00450492	0.907639	0.00590122	-0.0410707	TRUE	0.0712591	0.60898	0.141269	0.806174	0.0451169	-0.197195	0.105337	0.821641	0.0337704	0.855452	0.0108967	-0.0338115
cg00127047	37	5	142150919	ARHGAP26;ARHGAP26	NM_001135608;NM_015071	Body;Body	chr5:142149599-142150832	S_Shore	0.00066317	0.699598	0.0332545	0.00055273	0.0397929	0.00104483	-0.00653839	TRUE	0.427364	0.0666111	0.0307314	0.0505898	0.00767696	0.0160214	0.348216	0.0868127	0.00669151	0.09077	0.00396729	-0.00395731
cg08358803	37	5	170288742	RANBP17	NM_022897	TSS200	chr5:170288879-170289737	N_Shore	0.00066449	0.699598	0.925512	0.0107111	0.829054	0.0137718	0.0964579	TRUE	0.580507	0.914572	0.0511307	0.894853	0.0292772	0.0197194	0.415099	0.72135	0.0832373	0.7881	0.127816	-0.0667505
cg19862839	37	17	59543726	TBX4	NM_018488	Body	chr17:59539362-59539834	S_Shelf	0.000664937	0.699598	0.8135	0.0434608	0.485032	0.0405231	0.328468	TRUE	0.076247	0.194216	0.251738	0.531506	0.0553281	-0.33729	0.271531	0.783988	0.037346	0.811682	0.0264253	-0.0276946
cg11323285	37	12	72661996	TRHDE-AS1;TRHDE-AS1	NR_026837;NR_026836	Body;Body	chr12:72665683-72667551	N_Shelf	0.000666567	0.699598	0.412287	0.0211757	0.60856	0.0285294	-0.196272	NA
cg04740939	37	16	88559868	ZFPM1	NM_153813	Body	chr16:88559820-88560089	Island	0.00066704	0.699598	0.910351	0.00117383	0.93274	0.00387995	-0.022389	TRUE	0.822007	0.930213	0.0439418	0.923417	0.0250047	0.00679576	0.0333651	0.923939	0.0135022	0.90411	0.0050904	0.0198292
cg03420098	37	17	10103428				chr17:10101034-10102440	S_Shore	0.000667333	0.699598	0.732937	0.0068551	0.783479	0.00606357	-0.0505427	NA
cg22706402	37	9	84490060						0.000667897	0.699598	0.55757	0.00931831	0.627937	0.00869424	-0.0703667	NA
cg11124790	37	16	56645731				chr16:56642129-56642595	S_Shelf	0.000668089	0.699598	0.859631	0.00291709	0.83745	0.00276259	0.0221812	NA
cg25695450	37	7	41259037						0.000668917	0.6996	0.164856	0.0112689	0.265025	0.014227	-0.100169	NA
cg03089725	37	8	38281644	FGFR1;FGFR1;FGFR1;FGFR1;FGFR1;FGFR1;FGFR1;FGFR1;FGFR1	NM_001174064;NM_015850;NM_023110;NM_023106;NM_001174063;NM_001174066;NM_001174065;NM_023105;NM_001174067	Body;Body;Body;Body;Body;Body;Body;Body;Body			0.000672008	0.701966	0.903663	0.00157739	0.918241	0.00212249	-0.0145778	TRUE	0.301476	0.648223	0.264538	0.829148	0.0277883	-0.180925	0.2504	0.877117	0.00829002	0.8844	0.00789719	-0.00728268
cg08827913	37	4	96011157	BMPR1B;BMPR1B;BMPR1B;BMPR1B	NM_001256794;NM_001203;NM_001256792;NM_001256793	TSS1500;5URT;5URT;Body			0.000673171	0.702315	0.864173	0.00334156	0.887001	0.00244918	-0.0228285	NA
cg24129222	37	2	74643251	C2orf81	NM_001145054	Body	chr2:74641733-74643350	Island	0.000675633	0.704017	0.759942	0.0249937	0.557954	0.0268634	0.201988	TRUE	0.0318767	0.468026	0.148918	0.777224	0.117514	-0.309198	0.672642	0.637819	0.0814529	0.660765	0.0636496	-0.022946
cg18781901	37	17	80375155	HEXDC;OGFOD3;OGFOD3;OGFOD3	NM_173620;NM_024648;NM_175902;NR_033265	TSS1500;Body;Body;Body	chr17:80376412-80376761	N_Shore	0.000676659	0.70422	0.645717	0.00914613	0.727536	0.0117229	-0.0818187	TRUE	0.561955	0.450618	0.335492	0.585315	0.181533	-0.134697	0.676255	0.719698	0.0466318	0.732152	0.0324025	-0.0124548
cg02658541	37	1	161911673	ATF6	NM_007348	Body			0.000680022	0.706852	0.826774	0.00365711	0.859944	0.00480154	-0.0331701	NA
cg00023301	37	19	22737294						0.000682049	0.70809	0.927052	0.00187717	0.916592	0.000322585	0.0104595	NA
cg10774974	37	3	130649266	ATP2C1;ATP2C1;ATP2C1;ATP2C1;ATP2C1;ATP2C1;ATP2C1;ATP2C1;ATP2C1;ATP2C1;ATP2C1;ATP2C1;ATP2C1;ATP2C1;ATP2C1;ATP2C1;ATP2C1;ATP2C1;ATP2C1;ATP2C1;ATP2C1;ATP2C1	NM_001199179;NM_001199182;NM_001199185;NM_001199184;NM_001199181;NM_001199180;NM_014382;NM_001001486;NM_001001485;NM_001001487;NM_001199183;NM_001199184;NM_001199183;NM_001199181;NM_001199182;NM_001199180;NM_001199179;NM_001001485;NM_014382;NM_001199185;NM_001001486;NM_001001487	ExonBnd;ExonBnd;ExonBnd;ExonBnd;ExonBnd;ExonBnd;ExonBnd;ExonBnd;ExonBnd;ExonBnd;ExonBnd;5URT;5URT;Body;Body;Body;Body;Body;Body;Body;Body;Body			0.000687137	0.708146	0.701345	0.00664774	0.75224	0.00648333	-0.0508944	NA
cg04228742	37	16	4003879						0.000687163	0.708146	0.892064	0.00194742	0.909655	0.00255135	-0.0175915	TRUE	0.341438	0.883262	0.0321659	0.858463	0.0288941	0.0247995	0.741433	0.861956	0.0210617	0.86606	0.0109775	-0.00410423
cg14204677	37	13	110281069						0.000688043	0.708146	0.901433	0.00243614	0.88639	0.00126614	0.0150428	TRUE	0.207579	0.849916	0.0274485	0.824791	0.0127366	0.0251251	0.240412	0.862601	0.0223535	0.884055	0.0241878	-0.0214538
cg04025307	37	7	1156635	C7orf50;C7orf50;C7orf50	NM_001134395;NM_032350;NM_001134396	Body;Body;Body	chr7:1155303-1157445	Island	0.000688198	0.708146	0.806581	0.0134888	0.898581	0.0100018	-0.0920002	TRUE	0.0938546	0.695052	0.0626422	0.776103	0.0267842	-0.081051	0.130162	0.755794	0.0403747	0.80508	0.03914	-0.0492855
cg02806985	37	19	50767842	MYH14;MYH14;MYH14	NM_001145809;NM_001077186;NM_024729	Body;Body;Body			0.000688881	0.708146	0.639516	0.00282282	0.714982	0.0134858	-0.0754665	NA
cg26758184	37	16	84296890						0.000688907	0.708146	0.925058	0.00677965	0.882849	0.00366378	0.0422091	NA
cg02536320	37	1	59921149	FGGY;FGGY;FGGY;FGGY	NM_018291;NM_001244714;NM_001113411;NR_103473	Body;Body;Body;Body			0.000689792	0.708146	0.858211	0.00428866	0.889692	0.00382962	-0.0314817	NA
cg17566394	37	12	48597758	OR10AD1	NM_001004134	TSS1500			0.00069039	0.708146	0.90208	0.00257886	0.88069	0.00293563	0.0213902	TRUE	0.248843	0.882842	0.0103306	0.866245	0.0230978	0.0165967	0.855814	0.859188	0.0321956	0.855925	0.0121412	0.00326332
cg04853571	37	5	169482268	DOCK2	NM_004946	Body			0.000690672	0.708146	0.94508	0.00379584	0.921503	0.0020362	0.0235775	TRUE	0.196317	0.9126	0.0102436	0.903045	0.00433096	0.00955498	0.883506	0.882435	0.0132785	0.883607	0.00769197	-0.001173
cg17622401	37	19	453114	SHC2	NM_012435	Body	chr19:453728-453971	N_Shore	0.000690913	0.708146	0.935787	0.00772269	0.879859	0.00669207	0.0559285	NA
cg04720967	37	5	180064045	FLT4;FLT4	NM_182925;NM_002020	Body;Body			0.000691352	0.708146	0.869828	0.0021263	0.883842	0.00142746	-0.0140144	NA
cg23599278	37	2	3428709	TRAPPC12	NM_016030	Body			0.000692134	0.708146	0.941294	0.00337394	0.921073	0.00150982	0.0202212	TRUE	0.170205	0.934397	0.00897973	0.920475	0.0142471	0.0139218	0.0592378	0.906274	0.0112202	0.891687	0.00564498	0.0145862
cg02333617	37	1	156021588	UBQLN4;UBQLN4	NM_001304342;NM_020131	Body;Body	chr1:156022962-156025174	N_Shore	0.000694527	0.70907	0.919397	0.00326542	0.899317	0.0016835	0.0200802	NA
cg09632273	37	6	31696229	DDAH2;DDAH2;DDAH2;DDAH2;DDAH2;DDAH2	NM_001303007;NM_013974;NM_001303008;NM_013974;NM_001303008;NM_001303007	Body;Body;Body;ExonBnd;ExonBnd;ExonBnd	chr6:31695894-31698245	Island	0.000694712	0.70907	0.960998	0.000372629	0.958252	0.000337038	0.00274601	TRUE	0.355376	0.968891	0.0183284	0.950103	0.0309173	0.0187881	0.201753	0.955063	0.00764174	0.94405	0.0133323	0.0110129
cg12334878	37	2	235754298						0.000696499	0.71004	0.932991	0.00448346	0.901571	0.00360463	0.03142	NA
cg27060294	37	4	16839404	LDB2;LDB2;LDB2;LDB2;LDB2	NM_001290;NM_001304434;NM_001304435;NM_001130834;NR_130734	Body;Body;Body;Body;Body			0.000699428	0.712112	0.880761	0.00481092	0.910683	0.00263319	-0.0299215	TRUE	0.408879	0.532513	0.304331	0.695522	0.0367319	-0.163009	0.0501377	0.865836	0.00996858	0.832945	0.0249914	0.0328913
cg17481219	37	4	108851974	CYP2U1;LOC101929595	NM_183075;NR_125929	TSS1500;Body	chr4:108852495-108853387	N_Shore	0.000700758	0.712112	0.329613	0.0173285	0.217561	0.0110433	0.112051	NA
cg26103168	37	14	103507914	CDC42BPB	NM_006035	Body			0.000701054	0.712112	0.90784	0.00216531	0.919773	0.000318814	-0.0119336	TRUE	0.109568	0.884134	0.00730565	0.874009	0.00601998	0.0101246	0.114588	0.869015	0.00916698	0.854553	0.012718	0.0144621
cg20515389	37	10	74542774	MCU;MCU;MCU;MCU	NR_073062;NM_138357;NM_001270679;NM_001270680	Body;Body;Body;Body			0.000703965	0.714133	0.932129	0.00384262	0.911163	0.000230026	0.0209667	NA
cg05850871	37	5	1599344	LOC728613	NR_003713	Body			0.00070473	0.714133	0.552255	0.00649548	0.424581	0.0225298	0.127673	NA
cg04128065	37	1	229733305	TAF5L	NM_014409	Body	chr1:229730341-229730617	S_Shelf	0.000705916	0.71448	0.903906	0.00877832	0.855385	0.001554	0.0485207	TRUE	0.0141964	0.913091	0.0174532	0.80615	0.0561199	0.106941	0.107188	0.837906	0.0273791	0.725108	0.115979	0.112799
cg10871863	37	14	93407968	ITPK1;ITPK1;ITPK1	NM_001142594;NM_001142593;NM_014216	Body;Body;Body			0.000708566	0.715865	0.856893	0.00475693	0.828343	0.00222282	0.02855	TRUE	0.383772	0.709079	0.167544	0.803896	0.0143121	-0.0948171	0.0183131	0.831753	0.00465122	0.81869	0.00667205	0.0130634
cg22966295	37	2	129350181						0.000708973	0.715865	0.731364	0.00265894	0.788908	0.0102451	-0.0575441	NA
cg09370380	37	11	119107731	CBL	NM_005188	Body			0.000713546	0.715975	0.304099	0.015179	0.65881	0.0635668	-0.354712	NA
cg17538280	37	7	49812836	VWC2	NM_198570	TSS1500	chr7:49813008-49815752	N_Shore	0.000713895	0.715975	0.0708012	0.00631009	0.0352598	0.00175339	0.0355414	TRUE	0.38245	0.0552571	0.0230572	0.122588	0.142864	-0.0673308	0.612468	0.103634	0.0216924	0.0975	0.00754689	0.0061336
cg16138453	37	22	47190211	TBC1D22A;TBC1D22A;TBC1D22A;TBC1D22A;TBC1D22A	NM_001284304;NM_001284305;NM_001284303;NM_014346;NR_104292	Body;Body;Body;Body;Body	chr22:47189484-47189707	S_Shore	0.000714555	0.715975	0.942856	0.00232281	0.929671	0.000714168	0.0131848	TRUE	0.623065	0.889847	0.123548	0.928112	0.00348624	-0.0382653	0.586563	0.919611	0.00799418	0.916957	0.00462924	0.00265315
cg25948286	37	13	44185515	ENOX1;ENOX1;ENOX1	NM_001127615;NM_001242863;NM_017993	5URT;5URT;5URT			0.000714703	0.715975	0.85674	0.00129541	0.874369	0.00297995	-0.0176285	NA
cg25551043	37	10	95196453	MYOF;MYOF	NM_133337;NM_013451	Body;Body			0.000714991	0.715975	0.780558	0.0120607	0.712286	0.00359621	0.0682725	NA
cg14583973	37	4	3374767	RGS12;RGS12;RGS12	NM_002926;NM_198229;NM_198227	Body;Body;Body	chr4:3375831-3376145	N_Shore	0.000715698	0.715975	0.642618	0.0126242	0.786956	0.0234297	-0.144338	TRUE	0.0728616	0.780696	0.249455	0.24722	0.379911	0.533476	0.645297	0.665006	0.111958	0.626935	0.11035	0.0380714
cg22163812	37	12	132914075				chr12:132910476-132910802	S_Shelf	0.00071577	0.715975	0.859212	0.0051624	0.88785	0.00111152	-0.0286382	TRUE	0.163259	0.51929	0.216151	0.734047	0.0630858	-0.214757	0.829159	0.814567	0.0291179	0.818802	0.0237572	-0.00423502
cg00442389	37	6	32160074	GPSM3;GPSM3	NM_001276501;NM_022107	Body;Body	chr6:32163292-32164383	N_Shelf	0.000716729	0.715975	0.0551255	0.00499281	0.0949177	0.00538028	-0.0397923	TRUE	0.468745	0.124755	0.159935	0.050244	0.0195186	0.0745112	0.166911	0.138161	0.0293935	0.170753	0.0292307	-0.0325916
cg12871687	37	20	31072777	NOL4L;NOL4L	NM_080616;NM_001256798	TSS1500;Body	chr20:31070189-31072676	S_Shore	0.000717033	0.715975	0.112855	0.00456785	0.0874632	0.00103797	0.0253921	TRUE	0.837161	0.186188	0.269981	0.15099	0.0629143	0.0351987	0.232394	0.233271	0.0250833	0.202508	0.038945	0.0307639
cg14192259	37	12	133014881				chr12:133018850-133019141	N_Shelf	0.000718796	0.715975	0.163853	0.00247216	0.126491	0.00643858	0.037362	TRUE	0.137403	0.450846	0.242541	0.195733	0.0324365	0.255113	0.0616275	0.249118	0.0576909	0.177287	0.024383	0.0718307
cg03533085	37	4	5958766						0.000719156	0.715975	0.703021	0.00765628	0.769371	0.00956184	-0.0663492	NA
cg08655885	37	12	44351705	TMEM117;TMEM117;TMEM117;TMEM117	NM_001286213;NM_001286211;NM_032256;NM_001286212	5URT;Body;Body;Body			0.000719469	0.715975	0.0349144	0.00108679	0.0266951	0.00105927	0.00821931	NA
cg14633742	37	9	98032587	FANCC;FANCC;FANCC	NM_001243743;NM_001243744;NM_000136	5URT;5URT;5URT			0.000720704	0.715975	0.9012	0.00266827	0.91933	0.00202402	-0.0181303	TRUE	0.824079	0.939805	0.020467	0.943226	0.0169039	-0.0034211	0.444012	0.913406	0.0216411	0.900962	0.0213222	0.0124431
cg25098068	37	17	62462051	MILR1;MILR1;MILR1	NM_001085423;NM_001291317;NM_001291316	Body;Body;Body			0.000720915	0.715975	0.907163	0.002683	0.88756	0.00243247	0.0196036	TRUE	0.122372	0.889297	0.0320725	0.843335	0.0328822	0.0459624	0.208534	0.862619	0.0147058	0.851428	0.00601279	0.0111917
cg05023013	37	22	42195063	MEI1	NM_152513	Body	chr22:42195953-42196961	N_Shore	0.000721826	0.71604	0.835248	0.00380011	0.794394	0.00652344	0.0408533	TRUE	0.47865	0.795132	0.182476	0.877901	0.0136452	-0.0827693	0.625832	0.832866	0.0136441	0.822677	0.0372483	0.0101887
cg01826096	37	6	168725472						0.000723435	0.716071	0.849254	0.00261199	0.877561	0.00453575	-0.0283069	NA
cg19328228	37	19	40146583	LGALS16;LGALS16	NM_001190441;NM_001190441	5URT;1stExon			0.000723987	0.716071	0.492242	0.0160848	0.607864	0.0140898	-0.115622	NA
cg13567541	37	7	128828303	SMO	NM_005631	TSS1500	chr7:128828333-128829366	N_Shore	0.000725208	0.716071	0.0274699	0.000845721	0.0225862	0.000318177	0.00488372	TRUE	0.0363589	0.0408761	0.0175954	0.0779099	0.0163009	-0.0370338	0.0464569	0.0651079	0.00568424	0.0837125	0.0137482	-0.0186046
cg11290915	37	2	217216059	2017-03-04	NM_020814	Body			0.000725957	0.716071	0.779108	0.0137417	0.688774	0.00952176	0.0903338	NA
cg00125151	37	7	156936079	UBE3C	NM_014671	Body			0.000726576	0.716071	0.850807	0.00410389	0.883049	0.00433368	-0.0322425	NA
cg21807215	37	14	35868281						0.000726928	0.716071	0.784651	0.00737523	0.837842	0.00652528	-0.0531908	TRUE	0.837807	0.643796	0.221279	0.6739	0.100474	-0.0301037	0.0881625	0.784542	0.0182305	0.814975	0.0237284	-0.0304331
cg10221044	37	2	11121817						0.000731272	0.716639	0.923646	0.00117893	0.910372	0.00216053	0.0132738	NA
cg02733803	37	20	43275344	ADA	NM_000022	Body			0.000732208	0.716639	0.0867211	0.00569003	0.124723	0.00416037	-0.0380021	NA
cg14585103	37	8	139940608						0.000732976	0.716639	0.874765	0.00529149	0.834092	0.00538018	0.0406733	NA
cg02621860	37	7	23431927	IGF2BP3	NM_006547	Body			0.00073351	0.716639	0.888514	0.00279315	0.9086	0.00246811	-0.0200862	NA
cg17509516	37	6	135418393						0.000734098	0.716639	0.898992	0.00208243	0.860379	0.00685754	0.0386124	NA
ch.6.2680060R	36	6	139357863	ABRACL	NM_021243	Body			0.000734729	0.716639	0.0594428	0.00102911	0.0532239	0.000523348	0.00621893	TRUE	0.313869	0.0725944	0.0317568	0.0507681	0.0108079	0.0218263	0.15597	0.112125	0.012003	0.140093	0.0323336	-0.0279679
cg03040807	37	3	151351042	MIR548H2	NR_031678	Body			0.00073479	0.716639	0.946364	0.00108736	0.933392	0.00214877	0.0129717	NA
cg24044238	37	14	101340027	MIR337;MIR665	NR_029889;NR_030617	TSS1500;TSS1500			0.000735119	0.716639	0.881937	0.00476921	0.912755	0.00316176	-0.0308177	TRUE	0.153755	0.560075	0.240486	0.79937	0.0134815	-0.239295	0.0510128	0.850387	0.0151293	0.830753	0.00563826	0.0196345
cg04945312	37	2	220108383	GLB1L;GLB1L;GLB1L;GLB1L	NM_024506;NM_001286423;NM_001286423;NM_001286427	5URT;5URT;ExonBnd;TSS200	chr2:220107844-220108348	S_Shore	0.000735673	0.716639	0.575173	0.0240064	0.393742	0.0236424	0.181431	NA
cg04042800	37	8	95311840						0.000737277	0.716639	0.956343	0.000867119	0.950606	0.000620093	0.005737	TRUE	0.661364	0.86426	0.0208919	0.857406	0.0166031	0.00685378	0.0063506	0.868928	0.0106913	0.832975	0.0138976	0.0359534
cg05381795	37	20	62713085	OPRL1;OPRL1	NM_000913;NM_182647	5URT;5URT	chr20:62714763-62715761	N_Shore	0.000737781	0.716639	0.722751	0.0122819	0.645109	0.00757431	0.0776419	TRUE	0.570281	0.664599	0.0600685	0.634239	0.0728335	0.0303601	0.361081	0.740397	0.0410608	0.710987	0.0430649	0.0294091
cg08140255	37	11	57467618	ZDHHC5	NM_015457	3UTR			0.00073785	0.716639	0.935829	0.00205525	0.910045	0.00432903	0.0257845	TRUE	0.298503	0.918261	0.0175035	0.904006	0.0137042	0.0142542	0.491035	0.902287	0.0168455	0.895328	0.00874643	0.0069591
cg06845438	37	3	42946772	ZNF662;ZNF662	NM_207404;NM_001134656	TSS1500;TSS1500	chr3:42947480-42948170	N_Shore	0.000738502	0.716639	0.930993	0.00285211	0.887951	0.0074759	0.0430428	TRUE	0.60902	0.852526	0.0942772	0.882964	0.00492758	-0.0304385	0.666781	0.887263	0.0224113	0.881733	0.00974945	0.00553008
cg12683965	37	5	134394447	C5orf66	NM_001277348	5URT			0.000739881	0.717156	0.738783	0.00623085	0.773555	0.00173269	-0.034773	NA
cg12903894	37	10	32872900	CCDC7	NM_024688	5URT			0.000742017	0.717763	0.821274	0.00536811	0.865333	0.00619936	-0.0440592	NA
cg13949713	37	10	130302534				chr10:130298859-130299159	S_Shelf	0.000743389	0.717763	0.848606	0.00477346	0.880479	0.00352724	-0.0318733	TRUE	0.0621248	0.299208	0.197504	0.587279	0.0597789	-0.288071	0.74984	0.803581	0.0132215	0.809913	0.0355516	-0.00633188
cg04986004	37	5	136984794	MIR874;KLHL3;KLHL3;KLHL3	NR_030588;NM_001257195;NM_001257194;NM_017415	TSS1500;Body;Body;Body			0.000743784	0.717763	0.815341	0.0109551	0.742318	0.00805833	0.0730221	TRUE	0.793422	0.630194	0.378806	0.69234	0.0409287	-0.0621458	0.0272149	0.826287	0.034689	0.753115	0.0365692	0.0731716
cg12842511	37	10	129851197	PTPRE;PTPRE	NM_006504;NM_130435	Body;Body			0.000745299	0.717763	0.82111	0.0115095	0.75793	0.00247647	0.0631801	NA
cg18564075	37	12	116705063	MED13L	NM_015335	Body			0.000746082	0.717763	0.864916	0.0093989	0.813721	0.00164774	0.0511952	TRUE	0.499534	0.859129	0.0339687	0.836783	0.0480867	0.0223455	0.213337	0.837613	0.028869	0.813875	0.018163	0.0237383
cg16208053	37	10	135379215	SYCE1;SYCE1;SYCE1	NM_001143764;NM_001143763;NM_130784	TSS200;TSS200;5URT	chr10:135378883-135379767	Island	0.000746448	0.717763	0.856121	0.0186571	0.725906	0.0155285	0.130215	TRUE	0.835102	0.922582	0.124339	0.905221	0.0606016	0.0173606	0.144349	0.794043	0.104187	0.694963	0.0555921	0.0990802
cg01883570	37	4	102893963	BANK1;BANK1;BANK1	NM_001127507;NM_017935;NM_001083907	Body;Body;Body			0.00074726	0.717763	0.806118	0.0112234	0.868047	0.00271734	-0.0619292	NA
cg15008559	37	11	112106371						0.000747804	0.717763	0.91121	0.00366666	0.932989	0.00174735	-0.0217786	NA
cg08869438	37	15	34394964	EMC7;PGBD4	NM_020154;NM_152595	TSS1500;1stExon	chr15:34393814-34394264	S_Shore	0.000748133	0.717763	0.898884	0.00743599	0.835477	0.00919678	0.0634073	NA
cg23415712	37	8	117778786	UTP23;UTP23	NM_032334;NM_032334	5URT;1stExon	chr8:117778487-117779146	Island	0.000749717	0.718469	0.0292921	0.000479985	0.0230287	0.00106582	0.00626344	TRUE	0.650466	0.0465785	0.0145539	0.0424273	0.00088026	0.00415124	0.0668305	0.0698252	0.0058676	0.0808275	0.00790752	-0.0110023
cg25443512	37	5	97728038						0.000750806	0.718699	0.648927	0.00440445	0.679624	0.00366677	-0.0306972	TRUE	0.164352	0.167179	0.112001	0.276122	0.0190782	-0.108943	0.202716	0.54325	0.0479452	0.583573	0.0297093	-0.0403229
cg14593544	37	9	129202463	MVB12B	NM_033446	Body			0.000752251	0.71927	0.926957	0.000609272	0.906704	0.00373368	0.0202532	NA
cg18718613	37	7	22135949						0.000756438	0.720097	0.879986	0.00191434	0.901354	0.0035088	-0.021368	TRUE	0.21818	0.438206	0.261074	0.656738	0.0317729	-0.218532	0.779603	0.806785	0.0321377	0.813802	0.0355852	-0.0070176
cg19049569	37	10	120790732	NANOS1;NANOS1	NM_199461;NM_199461	1stExon;3UTR			0.00075735	0.720097	0.751837	0.0061627	0.825065	0.0122379	-0.0732275	NA
cg23414861	37	6	74064064	DPPA5	NM_001025290	TSS200	chr6:74063519-74064471	Island	0.000759353	0.720097	0.828794	0.0278407	0.628137	0.02523	0.200657	TRUE	0.183572	0.298505	0.190053	0.475202	0.0452847	-0.176697	0.638736	0.706564	0.107116	0.736815	0.0592759	-0.0302507
cg04667538	37	2	105372176	LINC01114	NR_038231	Body			0.00076018	0.720097	0.956675	0.00385867	0.870139	0.015742	0.0865364	TRUE	0.236564	0.974207	0.00688041	0.85413	0.1847	0.120077	0.0220635	0.970758	0.00480388	0.881718	0.0578892	0.0890402
cg27179375	37	22	22987126	POM121L1P;GGTLC2	NR_024591;NM_001282879	TSS200;5URT	chr22:22986928-22987214	Island	0.00076025	0.720097	0.948357	0.00947848	0.874658	0.0100352	0.0736984	TRUE	0.759009	0.83818	0.0747086	0.852506	0.00184663	-0.0143258	0.827319	0.843113	0.0409779	0.8344	0.0645693	0.0087129
cg14470869	37	13	79233116	RNF219	NM_024546	Body	chr13:79232822-79233417	Island	0.000760395	0.720097	0.032619	0.00190483	0.04366	0.000805376	-0.0110409	TRUE	0.681107	0.115944	0.0332411	0.125291	0.0176967	-0.00934648	0.000468356	0.142476	0.0100897	0.0953	0.00931439	0.0471755
cg07967539	37	7	91623461	AKAP9;AKAP9	NM_005751;NM_147185	Body;Body			0.000760758	0.720097	0.111392	0.00200027	0.0937294	0.00263579	0.0176628	NA
cg05835431	37	7	894082	SUN1;SUN1;SUN1	NM_001171944;NM_001130965;NM_025154	Body;Body;Body			0.000761762	0.720097	0.910485	0.00465074	0.883304	0.00207712	0.0271801	TRUE	0.0697073	0.915918	0.0267535	0.877756	0.0102676	0.0381613	0.0990579	0.887615	0.0154496	0.868147	0.0126475	0.0194672
cg07288007	37	22	24808561	SPECC1L-ADORA2A;SPECC1L;SPECC1L;SPECC1L;SPECC1L	NR_103546;NM_001145468;NM_015330;NM_001254732;NM_001254733	Body;Body;Body;Body;Body			0.000762233	0.720097	0.922101	0.0046584	0.894	0.00245755	0.0281008	NA
cg12236406	37	4	86717940	ARHGAP24;ARHGAP24	NM_001025616;NM_001042669	Body;5URT			0.000763146	0.720097	0.822493	0.0247805	0.648556	0.0211991	0.173937	NA
ch.6.1255267F	36	6	53131782						0.000763344	0.720097	0.0326952	0.000325319	0.0301426	0.000351037	0.00255255	TRUE	0.341186	0.0426328	0.0177496	0.054184	0.00668285	-0.0115512	0.307889	0.0919492	0.0080582	0.101468	0.0150687	-0.00951833
cg12894234	37	5	149125770	PPARGC1B;PPARGC1B	NM_133263;NM_001172698	Body;Body			0.000764041	0.720097	0.857733	0.00307438	0.835912	0.00270105	0.0218208	NA
cg20605626	37	6	25671798	SCGN	NM_006998	Body			0.000764166	0.720097	0.738646	0.014837	0.828075	0.00782208	-0.0894292	NA
cg04088583	37	1	248782362						0.000765997	0.720467	0.0605899	0.0011851	0.052379	0.000984895	0.00821095	NA
cg19858882	37	17	30683220	ZNF207;ZNF207;ZNF207	NM_001098507;NM_001032293;NM_003457	Body;Body;Body			0.000767029	0.720467	0.596388	0.0218816	0.478603	0.0031854	0.117785	NA
cg09268313	37	19	3613573	CACTIN-AS1;CACTIN;CACTIN;CACTIN;CACTIN	NR_038865;NM_001080543;NM_021231;NM_001080543;NM_021231	Body;ExonBnd;ExonBnd;Body;Body	chr19:3611794-3613658	Island	0.000767762	0.720467	0.924941	0.00402585	0.902968	0.00090411	0.0219731	TRUE	0.0514705	0.943526	0.0125778	0.917444	0.0145677	0.0260822	0.0252506	0.914386	0.0105952	0.930747	0.00314317	-0.0163618
cg27510214	37	20	38478179						0.000768098	0.720467	0.842235	0.00556261	0.808861	0.00288808	0.0333738	NA
cg18677021	37	15	93493587	CHD2	NM_001271	Body			0.000768811	0.720467	0.823954	0.00345858	0.8463	0.00237886	-0.0223464	NA
cg15368486	37	2	144706511	GTDC1;GTDC1;GTDC1;GTDC1;GTDC1;GTDC1;LOC101928386	NM_001284233;NM_001284234;NM_001284238;NM_024659;NM_001164629;NM_001006636;NR_110237	3UTR;Body;Body;Body;Body;Body;Body			0.000771626	0.72162	0.779927	0.00801049	0.824633	0.00254735	-0.0447054	NA
cg17707104	37	6	4031626	PRPF4B	NM_003913	Body			0.000772048	0.72162	0.818257	0.00189197	0.836237	0.00280231	-0.0179801	NA
cg03978010	37	22	34632799						0.000772814	0.72162	0.693342	0.00939021	0.763921	0.00938499	-0.0705795	NA
cg27426254	37	10	30644652						0.000775424	0.72162	0.882558	0.00206887	0.895983	0.00145208	-0.0134257	NA
cg04198946	37	6	130804421						0.000775771	0.72162	0.351357	0.016833	0.458265	0.0110386	-0.106909	NA
cg09166898	37	15	41167165	RHOV	NM_133639	TSS1500	chr15:41165847-41166571	S_Shore	0.000779414	0.72162	0.853914	0.00305993	0.813499	0.00697742	0.0404149	TRUE	0.505463	0.427998	0.230965	0.539628	0.154493	-0.111631	0.000452371	0.725105	0.0229623	0.808407	0.00729218	-0.083303
cg08411881	37	7	1963104	MAD1L1;MAD1L1;MAD1L1;MAD1L1;MAD1L1;MAD1L1	NM_001304525;NM_001304524;NM_001304523;NM_001013837;NM_001013836;NM_003550	Body;Body;Body;Body;Body;Body			0.000780075	0.72162	0.963575	0.000615735	0.967648	0.000459096	-0.00407326	TRUE	0.229919	0.970001	0.0100739	0.959823	0.009243	0.0101787	0.000664343	0.963228	0.00173032	0.95163	0.00316041	0.0115984
cg21468385	37	11	120207433	ARHGEF12;ARHGEF12	NM_001198665;NM_015313	TSS200;TSS200	chr11:120206460-120207649	Island	0.000780639	0.72162	0.017291	0.000408948	0.0143023	0.000387921	0.00298879	TRUE	0.887941	0.0188745	0.0105938	0.0178681	0.0053995	0.00100636	0.58153	0.0532645	0.0104283	0.050005	0.00406868	0.00325945
cg01963885	37	22	20004367	ARVCF;TANGO2;TANGO2	NM_001670;NM_001283179;NM_001283106	TSS200;TSS200;TSS200	chr22:20008347-20009100	N_Shelf	0.000780778	0.72162	0.0309208	0.000276132	0.0261941	0.000847627	0.00472672	TRUE	0.513481	0.0618906	0.0258903	0.0727991	0.00516937	-0.0109086	0.0158316	0.07928	0.0155808	0.0523425	0.00438047	0.0269375
cg14462485	37	14	76565763						0.000782386	0.72162	0.97073	0.00101089	0.963092	0.0010275	0.00763845	TRUE	0.074924	0.884445	0.0253183	0.92007	0.0109314	-0.0356247	0.0761172	0.925093	0.00585804	0.936723	0.00915281	-0.0116294
cg26930006	37	14	60798844				chr14:60794576-60794867	S_Shelf	0.000784001	0.72162	0.109613	0.00559611	0.144197	0.00336461	-0.0345844	TRUE	0.672409	0.0452183	0.0235729	0.051631	0.0064616	-0.0064127	0.0432506	0.116947	0.0203561	0.151422	0.0177321	-0.0344757
cg21010688	37	19	18850572	CRTC1;CRTC1	NM_001098482;NM_015321	Body;Body			0.000786318	0.72162	0.884408	0.0029972	0.904175	0.00222858	-0.0197669	NA
cg17602823	37	1	28586543	SESN2	NM_031459	Body	chr1:28585831-28587249	Island	0.000786664	0.72162	0.0169809	0.000666738	0.0206014	0.000153466	-0.00362051	TRUE	0.650681	0.0661614	0.0257732	0.0786301	0.0433688	-0.0124687	0.0125902	0.125893	0.0112552	0.10015	0.00937236	0.0257434
cg25717260	37	3	126213082	UROC1;UROC1	NM_001165974;NM_144639	Body;Body			0.000787846	0.72162	0.540468	0.0276061	0.694058	0.00899788	-0.153591	NA
cg11694223	37	8	27473467	CLU	NM_001831	TSS1500	chr8:27471954-27472523	S_Shore	0.000788884	0.72162	0.902709	0.00250365	0.884198	0.00244679	0.0185116	TRUE	0.386657	0.55434	0.239825	0.69534	0.0923618	-0.140999	0.0113197	0.843427	0.00909138	0.861378	0.00407538	-0.0179506
cg07982651	37	1	95449010	ALG14;ALG14;ALG14	NR_131032;NM_144988;NM_001305242	Body;Body;Body			0.000790361	0.72162	0.925076	0.000494911	0.934199	0.00165354	-0.00912265	NA
cg10762064	37	3	194688415						0.00079232	0.72162	0.111571	0.0127629	0.200586	0.0110055	-0.0890153	NA
cg27614445	37	3	179041226	ZNF639;ZNF639;ZNF639	NM_016331;NM_001303426;NM_001303425	TSS1500;5URT;5URT	chr3:179040466-179041632	Island	0.00079234	0.72162	0.331649	0.0020612	0.369739	0.00691047	-0.0380897	TRUE	0.872205	0.0649283	0.025962	0.0676539	0.00999514	-0.00272562	0.000149868	0.232057	0.0323429	0.0934075	0.00552454	0.138649
cg26090869	37	5	89910060	ADGRV1;ADGRV1	NR_003149;NM_032119	Body;Body			0.000792461	0.72162	0.76319	0.00961863	0.821487	0.00541361	-0.0582968	NA
cg01353448	37	7	31726912	PPP1R17;PPP1R17;PPP1R17;PPP1R17	NM_006658;NM_001145123;NM_006658;NM_001145123	1stExon;1stExon;5URT;5URT			0.000793373	0.72162	0.55064	0.0120731	0.699453	0.0254667	-0.148813	TRUE	0.73533	0.652043	0.412937	0.564471	0.0376876	0.0875723	0.686072	0.523684	0.107468	0.50007	0.0288876	0.023614
cg01322079	37	6	166756591	LOC100289495;SFT2D1;SFT2D1;SFT2D1;SFT2D1	NR_040022;NM_145169;NR_130112;NR_130114;NR_130113	Body;TSS1500;TSS1500;TSS1500;TSS1500	chr6:166755812-166756510	S_Shore	0.000794414	0.72162	0.0642875	0.00257252	0.0426003	0.0032037	0.0216872	TRUE	0.675874	0.0742402	0.0206549	0.0684921	0.00892651	0.00574811	0.94821	0.127968	0.0312267	0.12951	0.0331648	-0.00154238
cg09385827	37	19	1811157	ATP8B3;ATP8B3;ATP8B3	NR_047593;NM_001178002;NM_138813	Body;Body;Body	chr19:1812465-1812733	N_Shore	0.000795836	0.72162	0.836931	0.00344439	0.875272	0.00639918	-0.0383414	TRUE	0.430742	0.755685	0.0338549	0.715637	0.0874422	0.0400482	0.790443	0.835103	0.0221161	0.831263	0.0165865	0.00384075
cg01232909	37	1	226735060	C1orf95	NM_001003665	TSS1500	chr1:226736354-226737412	N_Shore	0.000796814	0.72162	0.840797	0.00574439	0.887555	0.0067525	-0.0467577	TRUE	0.206853	0.283331	0.201422	0.467245	0.0901557	-0.183914	0.476374	0.825836	0.0185712	0.834645	0.013903	-0.00880867
cg24798091	37	11	100801516	ARHGAP42	NM_152432	Body			0.000796932	0.72162	0.917964	0.00258807	0.89298	0.00396783	0.0249844	NA
cg15453482	37	11	65561749	OVOL1	NM_004561	Body			0.000797579	0.72162	0.960918	0.00108585	0.967133	0.000458902	-0.00621587	TRUE	0.270312	0.926383	0.0301865	0.879093	0.0698281	0.0472902	0.55897	0.933301	0.0124307	0.925985	0.0201289	0.00731635
cg20889479	37	17	51269						0.000797918	0.72162	0.768992	0.00858195	0.818156	0.00364737	-0.0491636	TRUE	0.197005	0.459265	0.13392	0.578812	0.0278268	-0.119548	0.475926	0.782097	0.0317923	0.796992	0.0229126	-0.0148959
cg10048432	37	16	83964969						0.00079853	0.72162	0.97116	0.000323959	0.924335	0.00887714	0.0468249	NA
cg13967339	37	8	17533669	MTUS1;MTUS1;MTUS1;MTUS1;MTUS1	NM_020749;NM_001166393;NM_001001931;NM_001001924;NM_001001925	Body;Body;Body;Body;Body			0.00079936	0.72162	0.842113	0.00829847	0.54256	0.0562339	0.299553	NA
cg12697199	37	5	102805402						0.000799704	0.72162	0.885686	0.00268443	0.903541	0.002068	-0.0178555	NA
cg26971330	37	12	54070229	ATP5G2;ATP5G2;ATP5G2	NM_001002031;NM_001002031;NM_005176	1stExon;5URT;TSS200	chr12:54069625-54070177	S_Shore	0.000801722	0.72162	0.0223422	0.000394328	0.0311315	0.00162188	-0.00878929	TRUE	0.755336	0.0400638	0.00773395	0.0415922	0.00162738	-0.00152838	0.117663	0.0658331	0.00466407	0.0603625	0.00376234	0.00547061
cg03435201	37	15	86260743	AKAP13;AKAP13;AKAP13	NM_007200;NM_006738;NM_001270546	Body;Body;Body			0.000803349	0.72162	0.891119	0.00643059	0.852053	0.00370726	0.0390658	NA
cg14292691	37	11	88148584						0.000804062	0.72162	0.748418	0.0104699	0.812765	0.00631886	-0.0643463	NA
cg23604661	37	6	134796428	LOC101928231;LINC01010;LINC01010;LINC01010;LINC01010	NR_125852;NR_038217;NR_038216;NR_038219;NR_038218	Body;Body;Body;Body;Body			0.000804523	0.72162	0.819754	0.00445679	0.847326	0.0027575	-0.0275724	NA
cg23931548	37	1	55453452	TMEM61	NM_182532	Body			0.000804609	0.72162	0.642577	0.00206002	0.681794	0.00716408	-0.0392166	NA
cg06900386	37	5	125533967						0.00080467	0.72162	0.763827	0.00393906	0.804535	0.00666035	-0.0407078	TRUE	0.199172	0.189587	0.196522	0.379498	0.112784	-0.189912	0.986212	0.744803	0.0632306	0.744158	0.0338523	0.000645975
cg20789129	37	8	32181541	NRG1	NM_013962	Body			0.00080587	0.72162	0.779882	0.0136153	0.86201	0.00765053	-0.0821284	NA
cg13768953	37	17	7114967	DLG4;DLG4	NM_001128827;NM_001365	Body;Body	chr17:7117596-7118085	N_Shelf	0.000806593	0.72162	0.693454	0.00465812	0.770762	0.0139469	-0.0773076	TRUE	0.000542008	0.922025	0.0475498	0.649002	0.0425057	0.273023	0.992805	0.680305	0.0443441	0.680605	0.0458965	-0.000299925
cg24618867	37	2	102621576	IL1R2;IL1R2;IL1R2	NM_001261419;NM_004633;NR_048564	5URT;5URT;Body			0.000806871	0.72162	0.883688	0.00381096	0.906925	0.00223919	-0.0232367	NA
cg09532899	37	15	97007487						0.000806892	0.72162	0.776957	0.00844784	0.824114	0.00301683	-0.0471572	NA
cg23005084	37	10	24962528	ARHGAP21	NM_020824	Body			0.000807839	0.72162	0.904502	0.00583138	0.848126	0.00900391	0.0563764	NA
cg26821196	37	15	91095069	CRTC3;CRTC3	NM_022769;NM_001042574	Body;Body			0.000809101	0.72162	0.922829	0.00108689	0.884201	0.00727241	0.0386283	TRUE	0.158488	0.923528	0.00760891	0.903279	0.0235248	0.0202489	0.211185	0.878246	0.0131953	0.860502	0.0216529	0.0177434
cg20794793	37	5	72410859						0.000809485	0.72162	0.748123	0.00368834	0.814624	0.0121114	-0.0665014	NA
cg08284919	37	2	234962234	SPP2	NM_006944	Body			0.000809809	0.72162	0.937561	0.000884191	0.928312	0.00152309	0.0092496	NA
cg20256707	37	7	102784228	RPL19P12;NAPEPLD;NAPEPLD	NR_026660;NM_001122838;NM_198990	TSS1500;5URT;5URT			0.00081118	0.72162	0.741524	0.0068826	0.792928	0.00696449	-0.0514033	TRUE	0.681038	0.927975	0.0247508	0.92138	0.00785667	0.00659478	0.269648	0.872789	0.00830039	0.885635	0.0194293	-0.0128459
cg10605687	37	7	82764087	PCLO;PCLO	NM_033026;NM_014510	Body;Body			0.000812388	0.72162	0.857803	0.0016075	0.8479	0.00098871	0.00990365	NA
cg10410365	37	4	169657885	PALLD;PALLD;PALLD	NM_001166108;NM_016081;NM_001166109	Body;Body;Body			0.000812757	0.72162	0.936323	0.00205947	0.951259	0.00196509	-0.0149363	TRUE	0.388054	0.739176	0.145811	0.821548	0.0259255	-0.0823722	0.34183	0.89719	0.0121178	0.890308	0.00557163	0.00688258
cg16968403	37	11	47788926	FNBP4;FNBP4	NM_015308;NM_015308	1stExon;5URT	chr11:47788200-47789022	Island	0.000813417	0.72162	0.0172783	0.000387759	0.0201721	0.00039234	-0.00289382	NA
cg03951724	37	22	30723125	TBC1D10A;TBC1D10A	NM_001204240;NM_031937	TSS200;TSS200	chr22:30722572-30723218	Island	0.00081373	0.72162	0.0978661	0.00304238	0.113865	0.000214912	-0.0159985	TRUE	0.656687	0.164024	0.0222856	0.157459	0.00913336	0.00656468	0.0112515	0.240448	0.020221	0.20282	0.00510393	0.0376278
cg18254089	37	21	19615704	CHODL;CHODL;CHODL;CHODL;CHODL	NM_024944;NM_001204175;NM_001204177;NM_001204178;NM_001204176	TSS1500;5URT;5URT;5URT;5URT	chr21:19617098-19617874	N_Shore	0.000814096	0.72162	0.806657	0.00183214	0.857367	0.00949324	-0.0507096	NA
cg21978593	37	5	158242820	EBF1;EBF1;EBF1	NM_001290360;NM_024007;NM_182708	Body;Body;Body			0.000814182	0.72162	0.0699945	0.0160594	0.169264	0.0100173	-0.0992697	NA
cg04376114	37	8	74375265	STAU2;STAU2;STAU2;STAU2	NM_001164383;NM_001164382;NM_001164380;NM_001164381	Body;Body;Body;Body			0.000814495	0.72162	0.33519	0.0203607	0.47632	0.0175977	-0.14113	NA
cg20102583	37	6	44171055						0.0008154	0.72162	0.927911	0.00353425	0.898581	0.00433679	0.0293303	NA
cg06085997	37	17	6410530	PITPNM3;PITPNM3	NM_001165966;NM_031220	Body;Body			0.000815616	0.72162	0.843653	0.00478242	0.870476	0.00181912	-0.0268235	NA
cg08899051	37	11	45132387	PRDM11	NR_046338	Body			0.000816039	0.72162	0.186101	0.0130703	0.0783229	0.0158733	0.107778	NA
cg22896979	37	10	81040621	ZMIZ1	NM_020338	Body			0.000818261	0.722768	0.892563	0.00391592	0.867801	0.00264842	0.0247618	NA
cg19816075	37	12	113408421	OAS3	NM_006187	3UTR			0.000819045	0.722768	0.859293	0.00102325	0.840152	0.00350911	0.0191412	TRUE	0.197658	0.892908	0.0180557	0.843962	0.0645483	0.0489459	0.00946589	0.816981	0.0230558	0.862345	0.00724965	-0.0453638
cg25920512	37	21	41029374	B3GALT5;B3GALT5;B3GALT5;B3GALT5;B3GALT5;B3GALT5;B3GALT5;B3GALT5;B3GALT5	NM_033170;NM_033172;NM_006057;NM_033171;NM_033172;NM_006057;NM_033171;NM_033170;NM_001278650	1stExon;1stExon;1stExon;1stExon;5URT;5URT;5URT;5URT;5URT			0.000821335	0.724035	0.768713	0.00751881	0.811575	0.00324963	-0.042862	TRUE	0.0968656	0.277085	0.193395	0.522298	0.0762805	-0.245213	0.38684	0.784996	0.0221683	0.799678	0.0223399	-0.0146814
cg06546743	37	2	145429799	TEX41	NR_033870	Body			0.000823497	0.724162	0.880507	0.00604429	0.831726	0.00710552	0.0487812	NA
cg07577439	37	19	55897504	RPL28;RPL28;RPL28;RPL28;RPL28	NM_001136135;NM_000991;NM_001136137;NM_001136136;NM_001136134	5URT;5URT;5URT;5URT;5URT	chr19:55895262-55898164	Island	0.000824055	0.724162	0.0453096	0.00130757	0.0578965	0.00202141	-0.0125869	NA
cg09622007	37	12	131953932						0.000824707	0.724162	0.897267	0.00354395	0.862717	0.00557914	0.0345498	NA
cg26299044	37	17	39021588	KRT12	NM_000223	Body	chr17:39019387-39020101	S_Shore	0.000825189	0.724162	0.778489	0.00900688	0.692498	0.0137689	0.0859916	TRUE	0.0789684	0.376069	0.296711	0.765974	0.0490452	-0.389905	0.424309	0.773046	0.0517881	0.704407	0.151565	0.0686382
cg07918176	37	13	28024376	MTIF3;MTIF3;MTIF3;MTIF3	NM_001166262;NM_001166261;NM_001166263;NM_152912	TSS200;TSS200;5URT;5URT	chr13:28024165-28025278	Island	0.000825753	0.724162	0.0371041	0.00123881	0.0280511	0.0012111	0.009053	TRUE	0.841098	0.0480978	0.0127865	0.0501203	0.0121619	-0.00202249	0.150615	0.0535553	0.00649293	0.05966	0.00357531	-0.00610471
cg17489897	37	10	89623432	PTEN;PTEN;PTEN;PTEN;PTEN;KLLN;PTEN	NM_001304717;NM_001304717;NM_000314;NM_000314;NM_001304718;NM_001126049;NM_001304718	5URT;1stExon;5URT;1stExon;1stExon;TSS1500;5URT	chr10:89621772-89624128	Island	0.000827202	0.724683	0.0290077	0.000228009	0.0243844	0.000855275	0.00462324	TRUE	0.585077	0.0456367	0.0130555	0.0507889	0.00887777	-0.00515214	0.866274	0.0607894	0.00513471	0.0597025	0.0112524	0.00108687
cg26986283	37	5	36153932	SKP2;SKP2;SKP2	NM_001243120;NM_005983;NM_032637	5URT;Body;Body	chr5:36151497-36152379	S_Shore	0.000829038	0.725193	0.833697	0.00391924	0.766975	0.0121659	0.0667217	NA
cg22603816	37	17	9858757	GAS7;GAS7;GAS7;GAS7	NM_201433;NM_003644;NM_001130831;NM_201432	Body;Body;Body;Body			0.000829496	0.725193	0.820648	0.00391841	0.855627	0.0054368	-0.0349786	NA
cg21182826	37	16	30666279	PRR14	NM_024031	Body	chr16:30661983-30663253	S_Shelf	0.000831658	0.726333	0.850027	0.00304626	0.824686	0.00378488	0.0253411	NA
cg20657306	37	10	124463951						0.000833333	0.727047	0.892522	0.00109046	0.865503	0.00506705	0.0270198	NA
cg09062198	37	1	9822623	CLSTN1;CLSTN1;CLSTN1	NM_014944;NM_001302883;NM_001009566	Body;Body;Body	chr1:9822576-9822817	Island	0.000839011	0.729054	0.97906	0.000316901	0.975946	0.000507629	0.00311415	TRUE	0.9136	0.974729	0.0123809	0.973729	0.00995799	0.000999825	0.116602	0.966512	0.00145408	0.959915	0.00705255	0.0065974
cg20907638	37	12	123847664				chr12:123848617-123849919	N_Shore	0.000839369	0.729054	0.760375	0.0032738	0.789054	0.00443409	-0.0286792	NA
cg02128905	37	8	124187158						0.000840293	0.729054	0.930558	0.00358326	0.908625	0.0022224	0.0219335	NA
cg02598778	37	15	90286632	WDR93;WDR93	NM_020212;NM_001284395	3UTR;3UTR			0.000840337	0.729054	0.839763	0.00119337	0.855457	0.00277089	-0.0156935	TRUE	0.470069	0.661389	0.0277227	0.692955	0.0764566	-0.0315659	0.414426	0.828042	0.0291804	0.841555	0.00994989	-0.0135126
cg17148519	37	16	8993818	USP7;USP7;USP7	NM_001286458;NM_001286457;NM_003470	Body;Body;Body			0.000842302	0.729054	0.917213	0.00430793	0.865745	0.00891386	0.0514676	NA
cg02342148	37	1	94145223	BCAR3;BCAR3;BCAR3	NM_001261409;NM_003567;NM_001261408	5URT;5URT;5URT	chr1:94146321-94147504	N_Shore	0.000842589	0.729054	0.916456	0.00210932	0.903676	0.00126331	0.0127806	TRUE	0.592352	0.73986	0.115984	0.78001	0.0311357	-0.0401499	0.0406369	0.87519	0.0115219	0.85275	0.0128495	0.0224403
cg14099530	37	4	5810362	EVC;EVC	NM_153717;NM_001306090	Body;Body			0.000843375	0.729054	0.901083	0.00328311	0.881825	0.00171882	0.0192588	NA
cg15012050	37	2	240591346						0.000844348	0.729054	0.832216	0.00201645	0.819062	0.00153103	0.0131537	NA
cg03783039	37	4	184401720				chr4:184404501-184404771	N_Shelf	0.000844459	0.729054	0.879716	0.00255305	0.8946	0.00130019	-0.0148844	TRUE	0.190548	0.469892	0.286491	0.727672	0.0345633	-0.25778	0.316551	0.845879	0.0101942	0.856765	0.0171247	-0.0108858
cg10208368	37	2	100290346	AFF3;AFF3	NM_001025108;NM_002285	Body;Body			0.000846632	0.729054	0.858075	0.00419979	0.888389	0.00405651	-0.030314	TRUE	0.755868	0.750937	0.153055	0.780874	0.0215094	-0.0299376	0.530832	0.819077	0.0276611	0.83127	0.0240847	-0.0121931
cg09151598	37	12	113343409	OAS1;OAS1;OAS1	NM_002534;NM_016816;NM_001032409	TSS1500;TSS1500;TSS1500			0.000846718	0.729054	0.896142	0.00429724	0.869867	0.00267346	0.0262743	TRUE	0.263447	0.689687	0.0961004	0.594218	0.103784	0.0954691	0.603425	0.767412	0.0161379	0.78337	0.0559535	-0.015958
cg08888874	37	4	167049975						0.000847016	0.729054	0.764444	0.00390029	0.807741	0.00737249	-0.0432967	NA
cg05493394	37	6	133562035	EYA4;EYA4;EYA4;EYA4;EYA4	NM_004100;NM_172103;NM_172105;NM_001301012;NM_001301013	TSS1500;TSS1500;TSS1500;TSS1500;TSS1500	chr6:133563701-133563905	N_Shore	0.000847395	0.729054	0.0665237	0.00449645	0.0418917	0.00151754	0.024632	TRUE	0.246224	0.0533073	0.00971719	0.0456889	0.0016301	0.00761838	0.280573	0.0763055	0.0110789	0.0680525	0.00842954	0.00825299
cg25654262	37	6	100841682	SIM1	NM_005068	Body			0.000847682	0.729054	0.972381	0.00030219	0.969022	0.000572198	0.00335841	TRUE	0.640298	0.935338	0.0130375	0.929495	0.018369	0.00584262	0.781395	0.942709	0.0196295	0.945815	0.00852496	-0.0031058
cg13685833	37	1	53393034	MIR1273F;SCP2;SCP2;SCP2;SCP2;SCP2;SCP2;SCP2;SCP2;SCP2;SCP2	NR_039971;NM_001193600;NM_001193599;NM_001007098;NM_002979;NM_001193600;NM_001193599;NM_001193617;NM_001007098;NM_002979;NM_001193617	TSS1500;5URT;5URT;5URT;5URT;1stExon;1stExon;1stExon;1stExon;1stExon;5URT	chr1:53392880-53393645	Island	0.000849093	0.729359	0.0126853	0.000219512	0.0108878	0.000268092	0.00179753	TRUE	0.419436	0.0341557	0.0240297	0.0211689	0.00827848	0.0129869	0.752475	0.0307674	0.0026609	0.03004	0.00351191	0.000727445
cg15589042	37	17	4691376	GLTPD2	NM_001014985	TSS1500	chr17:4692249-4693977	N_Shore	0.000849758	0.729359	0.937468	0.000734805	0.928773	0.00150675	0.00869485	TRUE	0.0400255	0.934365	0.0160407	0.884725	0.0316928	0.04964	0.338694	0.902506	0.0128275	0.892985	0.0130814	0.00952122
cg00822187	37	8	26291560						0.000851384	0.72976	0.906912	0.00133221	0.926343	0.0035034	-0.0194308	TRUE	0.108172	0.897287	0.0207938	0.865787	0.0215794	0.0315001	0.312156	0.896721	0.00415152	0.901792	0.00820163	-0.0050712
cg20697094	37	4	165878037	FAM218A;TRIM61	NM_153027;NM_001012414	TSS200;Body	chr4:165878036-165878446	Island	0.000851949	0.72976	0.0916911	0.0108755	0.0290505	0.00527039	0.0626406	TRUE	0.57212	0.0182326	0.0111915	0.022405	0.0040693	-0.00417248	0.323638	0.132613	0.111384	0.071745	0.0203611	0.0608685
cg20080590	37	4	24831413	CCDC149;CCDC149	NM_173463;NM_001130726	Body;Body			0.000853417	0.73028	0.293779	0.0176661	0.438594	0.0216611	-0.144815	TRUE	0.486606	0.804575	0.0533806	0.779514	0.0223915	0.0250613	0.0659471	0.684234	0.0224509	0.73069	0.0347804	-0.0464557
cg00414502	37	3	134500743						0.000854625	0.730444	0.906065	0.00141707	0.897633	0.000801745	0.00843221	NA
cg16066797	37	15	65341736	SLC51B	NM_178859	5URT			0.000855394	0.730444	0.0183786	0.000262177	0.0219089	0.000629397	-0.00353031	TRUE	0.533724	0.0345394	0.0102235	0.0304371	0.0022028	0.00410232	0.279277	0.0537479	0.00886798	0.05989	0.00529713	-0.00614209
cg13768045	37	15	62157157	VPS13C;VPS13C;VPS13C;VPS13C	NM_001018088;NM_018080;NM_020821;NM_017684	3UTR;3UTR;Body;Body			0.000856965	0.730444	0.341128	0.0460346	0.679145	0.0463319	-0.338017	NA
cg11754060	37	6	12012057	HIVEP1	NM_002114	TSS1500	chr6:12012543-12013379	N_Shore	0.000857058	0.730444	0.0469627	0.00837985	0.0921105	0.00242594	-0.0451478	TRUE	0.740163	0.210195	0.0621987	0.226881	0.0624763	-0.0166859	0.000162286	0.279788	0.0194216	0.173985	0.0163656	0.105803
cg17661261	37	1	38187585	EPHA10	NM_001099439	Body			0.000859988	0.731167	0.559966	0.0100748	0.652481	0.0147866	-0.092515	NA
cg14176737	37	8	144497659						0.000860278	0.731167	0.830582	0.00812545	0.875169	0.00288968	-0.044587	NA
cg04943374	37	1	7075618	CAMTA1	NM_015215	Body			0.000861078	0.731167	0.164249	0.0177432	0.280769	0.0139051	-0.11652	NA
cg05399211	37	21	35291411				chr21:35287803-35288208	S_Shelf	0.00086195	0.731167	0.891296	0.00286818	0.875945	0.000773555	0.0153509	TRUE	0.669301	0.818814	0.131465	0.854715	0.0308798	-0.0359013	0.946467	0.854445	0.00524742	0.854093	0.00861029	0.000352925
cg01403660	37	11	68851641	TPCN2	NM_139075	Body	chr11:68849897-68850551	S_Shore	0.000862713	0.731167	0.796039	0.00579574	0.879043	0.0149846	-0.0830039	TRUE	0.708866	0.553231	0.343513	0.636061	0.105287	-0.0828294	0.735733	0.845499	0.0315622	0.8389	0.0199261	0.0065992
cg24816084	37	5	102305112	PAM;PAM;PAM;PAM;PAM;PAM	NR_033440;NM_138821;NM_000919;NM_001177306;NM_138822;NM_138766	Body;Body;Body;Body;Body;Body			0.000863085	0.731167	0.930519	0.00193953	0.911545	0.00311919	0.0189739	NA
cg14158627	37	13	93707434	LINC00363	NR_126360	Body			0.0008646	0.731308	0.746196	0.00126979	0.801577	0.0106503	-0.0553809	NA
cg12729868	37	8	95918631						0.000866657	0.731308	0.851055	0.00637512	0.803694	0.00660257	0.0473602	NA
cg17947765	37	7	117857964				chr7:117854128-117854721	S_Shelf	0.000866715	0.731308	0.901741	0.00536676	0.866612	0.00418863	0.0351291	TRUE	0.160475	0.700527	0.154326	0.851098	0.00972947	-0.150571	0.150308	0.854402	0.00635509	0.86314	0.00848287	-0.0087375
cg12585162	37	1	236592400	EDARADD;EDARADD	NM_145861;NM_080738	Body;Body			0.000867409	0.731308	0.854282	0.0128913	0.933226	0.00824451	-0.0789444	TRUE	0.691701	0.694401	0.0504308	0.710538	0.0500167	-0.0161367	0.000690564	0.853956	0.00667411	0.779088	0.0224569	0.0748686
cg05673079	37	10	110084660						0.000868437	0.731308	0.778908	0.00792012	0.852619	0.011897	-0.0737109	TRUE	0.151222	0.140513	0.159685	0.337908	0.141451	-0.197396	0.430197	0.737085	0.0506835	0.763123	0.0349785	-0.026037
cg05421101	37	16	23568813	UBFD1;EARS2;EARS2;EARS2	NM_019116;NM_001083614;NM_001308211;NR_003501	TSS200;TSS200;TSS200;TSS200	chr16:23568398-23569488	Island	0.000869534	0.731308	0.015606	0.000315785	0.0133848	0.000293086	0.00222127	TRUE	0.746188	0.0169361	0.00590326	0.0156221	0.00331043	0.00131403	0.000238947	0.0502496	0.0033023	0.0302775	0.00393898	0.0199721
cg06508651	37	11	89851509						0.000870185	0.731308	0.901068	0.00287553	0.88388	0.00168826	0.0171884	NA
cg02507665	37	19	14708796	CLEC17A;CLEC17A;CLEC17A;CLEC17A	NR_109785;NR_109784;NM_207390;NM_001204118	Body;Body;Body;Body			0.000870648	0.731308	0.474721	0.00733985	0.530545	0.00796503	-0.0558241	NA
cg23933554	37	7	36399814	KIAA0895;KIAA0895;KIAA0895;KIAA0895;KIAA0895;KIAA0895	NM_001199707;NM_001199706;NM_015314;NM_001100425;NM_001300956;NM_001199708	Body;Body;Body;Body;5URT;5URT			0.000871021	0.731308	0.871284	0.0011956	0.88351	0.00204904	-0.0122257	TRUE	0.978815	0.720362	0.116668	0.722533	0.074377	-0.00217159	0.378208	0.850336	0.0167089	0.862877	0.0204001	-0.012542
cg15160782	37	11	118147222						0.000872552	0.731868	0.897614	0.00296317	0.914231	0.0012755	-0.0166175	NA
cg26585981	37	11	48327164	OR4S1	NM_001004725	TSS1500			0.000878683	0.735989	0.861333	0.0121385	0.664743	0.0362564	0.19659	TRUE	0.396131	0.405452	0.249189	0.555947	0.140134	-0.150495	0.685502	0.787982	0.0152406	0.78359	0.0139449	0.00439205
cg11550426	37	8	59465609	SDCBP;SDCBP;SDCBP;SDCBP;SDCBP	NM_001007068;NM_001007067;NM_001007070;NM_001007069;NM_005625	TSS200;TSS200;TSS200;TSS200;TSS200	chr8:59465463-59466103	Island	0.000879203	0.735989	0.0249049	0.000944834	0.0297884	9.82134e-05	-0.00488347	TRUE	0.650458	0.0441125	0.0111106	0.0408961	0.00245231	0.00321632	0.576092	0.052878	0.00751826	0.050075	0.00578397	0.00280302
cg14545602	37	19	57050141	ZFP28;ZFP28	NM_020828;NM_001308440	TSS200;TSS200	chr19:57049675-57050646	Island	0.000880512	0.736237	0.0409122	0.000976599	0.211032	0.0330898	-0.17012	NA
cg21441945	37	1	151737704	OAZ3;OAZ3;MRPL9;MRPL9;MRPL9;OAZ3	NM_001134939;NM_001301371;NM_001300733;NM_031420;NR_125331;NM_016178	Body;Body;TSS1500;TSS1500;TSS1500;TSS1500	chr1:151735445-151736093	S_Shore	0.000881237	0.736237	0.775494	0.00748082	0.822127	0.00514	-0.0466332	TRUE	0.689661	0.469216	0.160989	0.511692	0.0653918	-0.0424764	0.39657	0.594828	0.0330115	0.615328	0.0304619	-0.0204996
cg15093614	37	12	12977516	DDX47;DDX47	NM_201224;NM_016355	Body;Body			0.000882189	0.736306	0.925054	0.000297695	0.914362	0.00206021	0.0106919	NA
cg02038126	37	11	62371432	EML3;EML3;EML3;EML3;EML3;EML3	NM_001300794;NM_001300793;NM_153265;NM_001300794;NM_001300793;NM_153265	ExonBnd;ExonBnd;ExonBnd;Body;Body;Body	chr11:62368454-62370491	S_Shore	0.000883371	0.736567	0.915432	0.00441556	0.867729	0.00817417	0.047703	NA
cg06285619	37	2	85978355				chr2:85980499-85982198	N_Shelf	0.000884677	0.736931	0.34785	0.0119436	0.437703	0.0127992	-0.0898527	NA
cg06061240	37	1	51800535	TTC39A	NM_001144832	Body	chr1:51796097-51796589	S_Shelf	0.000886841	0.738008	0.85971	0.00566769	0.892819	0.00308926	-0.0331095	TRUE	0.514354	0.72917	0.182532	0.80556	0.0293271	-0.0763896	0.934022	0.837644	0.0118972	0.836862	0.013652	0.00078155
cg12485383	37	8	122336113						0.000887738	0.738029	0.710927	0.0301736	0.882078	0.0142655	-0.171151	NA
cg11051158	37	2	75938223	GCFC2;GCFC2;GCFC2	NM_001201334;NM_001201335;NM_003203	TSS1500;TSS200;TSS200	chr2:75937657-75938139	S_Shore	0.000892609	0.740523	0.18882	0.00209963	0.220598	0.00583991	-0.0317783	TRUE	0.348299	0.0946869	0.0764228	0.16127	0.094823	-0.0665832	0.00593927	0.205575	0.0212843	0.27508	0.025752	-0.0695045
cg17248909	37	20	42373673						0.000894506	0.740523	0.929382	0.00255924	0.898796	0.00540058	0.0305857	NA
cg05983723	37	16	70432258	ST3GAL2	NM_006927	Body			0.000894653	0.740523	0.980374	0.000115165	0.979615	9.34503e-05	0.000758998	TRUE	0.70161	0.984747	0.00798324	0.982695	0.00372814	0.00205162	0.0025569	0.981006	0.00280856	0.971167	0.00280364	0.0098381
cg04592320	37	16	11438416	RMI2;RMI2	NM_152308;NR_130754	TSS1500;TSS1500	chr16:11439186-11439767	N_Shore	0.000894689	0.740523	0.880707	0.000553741	0.865731	0.00287345	0.0149757	NA
cg24450063	37	1	156163899	SLC25A44;SLC25A44;SLC25A44;SLC25A44;SLC25A44;SLC25A44;SLC25A44	NM_014655;NM_001286184;NM_014655;NM_001286184;NR_104412;NR_104411;NR_104408	1stExon;1stExon;5URT;5URT;Body;Body;Body	chr1:156163672-156164052	Island	0.000895499	0.740523	0.0447898	0.00368566	0.404188	0.070148	-0.359398	TRUE	0.273392	0.326335	0.031416	0.254667	0.114318	0.0716684	0.403465	0.342123	0.0257757	0.322493	0.0352767	0.0196308
cg07865653	37	9	35027046						0.000896394	0.740523	0.667236	0.00696163	0.63161	0.000213814	0.0356258	NA
cg02554391	37	12	12871536	CDKN1B	NM_004064	Body	chr12:12869798-12871248	S_Shore	0.000898479	0.740523	0.0491967	0.00067064	0.0565937	0.00128221	-0.00739698	TRUE	0.936319	0.0608814	0.0291722	0.0593985	0.00769304	0.00148288	0.0644604	0.114681	0.00980539	0.127208	0.00516117	-0.0125267
cg10616767	37	6	110794034	SLC22A16	NM_033125	Body	chr6:110797297-110798201	N_Shelf	0.000898523	0.740523	0.920878	0.00206337	0.934603	0.00171815	-0.0137257	TRUE	0.39854	0.830277	0.0911934	0.880086	0.00405155	-0.0498089	0.124292	0.874682	0.0151333	0.890205	0.0085468	-0.0155227
cg19882886	37	6	25043046	FAM65B	NM_001286446	TSS1500			0.000898605	0.740523	0.666756	0.0219115	0.847969	0.0278677	-0.181213	TRUE	0.208259	0.194647	0.276182	0.446146	0.124633	-0.251499	0.416957	0.752501	0.0814614	0.696913	0.0981627	0.0555884
cg04405075	37	20	2796872	TMEM239	NM_001167670	TSS200			0.000901144	0.741894	0.846821	0.00492486	0.87798	0.00359946	-0.0311589	TRUE	0.139827	0.322065	0.150709	0.500955	0.102554	-0.17889	0.251026	0.809739	0.0359538	0.836832	0.0229585	-0.0270938
cg26206973	37	15	101544890	LRRK1	NM_024652	Body	chr15:101548675-101548898	N_Shelf	0.000905147	0.743521	0.910564	0.00117421	0.898055	0.00215243	0.0125098	TRUE	0.161155	0.903352	0.0235366	0.878995	0.0104935	0.0243571	0.376722	0.875867	0.0126384	0.867955	0.0107319	0.00791228
cg22559497	37	16	79662727						0.000907024	0.743521	0.398658	0.0131003	0.582833	0.0336577	-0.184175	NA
cg13955622	37	4	100486714	MTTP;MTTP	NM_000253;NM_001300785	5URT;Body	chr4:100484727-100485284	S_Shore	0.000907093	0.743521	0.871429	0.00357641	0.892801	0.00218499	-0.0213712	TRUE	0.419259	0.863021	0.0208725	0.83997	0.0478419	0.0230514	0.318141	0.831182	0.0214107	0.84428	0.0109878	-0.013098
cg01086075	37	20	42296427	MYBL2;MYBL2	NM_002466;NM_001278610	Body;Body	chr20:42295399-42296320	S_Shore	0.000908879	0.743521	0.224465	0.0139236	0.151821	0.00304839	0.0726441	TRUE	0.12944	0.0527508	0.0320508	0.163394	0.120028	-0.110643	0.112803	0.221035	0.0277534	0.247535	0.00670443	-0.0265001
cg05397122	37	16	88895544	GALNS	NM_000512	Body	chr16:88895348-88895569	Island	0.000911795	0.743521	0.866681	0.00293218	0.849847	0.00152665	0.0168344	TRUE	0.509726	0.872436	0.0285454	0.860405	0.00316816	0.0120307	0.971951	0.862776	0.00571658	0.862955	0.00793131	-0.000179175
cg00646492	37	10	106014296	GSTO1;GSTO1;GSTO1	NM_001191003;NM_004832;NM_001191002	5URT;TSS200;TSS200	chr10:106014667-106015087	N_Shore	0.000912095	0.743521	0.0453164	0.00150109	0.0375349	0.000286574	0.0077815	TRUE	0.0226733	0.075453	0.0109844	0.0534528	0.00391054	0.0220002	0.130318	0.119617	0.0204299	0.099415	0.0106978	0.0202025
cg17032146	37	1	71183495	LOC101927244	NR_125938	Body			0.000915878	0.743521	0.855268	0.00734785	0.894609	0.00241471	-0.0393409	NA
cg14528056	37	1	155194782	GBAP1	NR_002188	Body	chr1:155197116-155197534	N_Shelf	0.000915894	0.743521	0.737845	0.0119811	0.668674	0.00643362	0.0691714	TRUE	0.827236	0.148955	0.236954	0.116691	0.0122108	0.0322648	0.733795	0.722655	0.0660155	0.708523	0.0439794	0.0141324
cg23685648	37	7	2427877						0.000917186	0.743521	0.390351	0.00589359	0.528354	0.026494	-0.138003	NA
cg19714308	37	18	75996301				chr18:75998674-75999123	N_Shelf	0.000918484	0.743521	0.8395	0.00462689	0.866144	0.00246429	-0.0266445	TRUE	0.433824	0.597095	0.27464	0.735488	0.0175034	-0.138392	0.12961	0.799648	0.0285292	0.826135	0.00980503	-0.0264868
cg14400967	37	7	102669857	FBXL13;FBXL13;FBXL13;FBXL13;FBXL13;FBXL13;FBXL13;FBXL13	NM_145032;NM_001287150;NM_001111038;NR_105043;NR_105043;NM_145032;NM_001287150;NM_001111038	ExonBnd;ExonBnd;ExonBnd;ExonBnd;Body;Body;Body;Body			0.000919908	0.743521	0.854798	0.00271402	0.868865	0.000548606	-0.0140678	NA
cg21466604	37	17	48292981						0.000921815	0.743521	0.926312	0.00286304	0.906217	0.00273189	0.0200947	NA
cg06668724	37	17	78404063	ENDOV;ENDOV;ENDOV	NM_001164638;NM_173627;NM_001164637	3UTR;Body;Body			0.000923687	0.743521	0.883692	0.00362562	0.909548	0.00357892	-0.0258556	TRUE	0.482228	0.800058	0.0994446	0.846432	0.0342971	-0.0463738	0.0417228	0.878547	0.010768	0.897535	0.0100288	-0.0189883
cg24192663	37	1	161493011	HSPA6	NM_002155	TSS1500	chr1:161494024-161495356	N_Shore	0.000924412	0.743521	0.922644	0.00413368	0.874326	0.00857848	0.0483187	TRUE	0.098445	0.835799	0.0515648	0.759265	0.0460369	0.0765343	0.00146075	0.819863	0.00905616	0.855413	0.00909646	-0.0355497
cg05142030	37	8	62551054	ASPH;ASPH;ASPH;ASPH;ASPH;ASPH;ASPH;ASPH;ASPH	NM_001164751;NM_001164752;NM_032468;NM_001164753;NM_001164755;NM_032466;NM_001164754;NM_001164750;NM_004318	Body;Body;Body;Body;Body;Body;Body;Body;Body			0.000924429	0.743521	0.886901	0.00191002	0.899972	0.0017285	-0.0130711	TRUE	0.994691	0.899192	0.0325661	0.899055	0.00781485	0.000137283	0.55524	0.851137	0.0160919	0.856777	0.00820099	-0.0056403
cg13403462	37	20	32256071	ACTL10;ACTL10;NECAB3;NECAB3	NM_001024675;NM_001024675;NM_031232;NM_031231	1stExon;3UTR;Body;Body	chr20:32254811-32255989	S_Shore	0.000925439	0.743521	0.142124	0.0229448	0.405455	0.0465652	-0.263331	TRUE	0.0590493	0.106954	0.124139	0.298059	0.0573769	-0.191105	0.196672	0.378419	0.132745	0.26978	0.0690426	0.108639
cg13122491	37	17	76437009	DNAH17	NM_173628	Body			0.000925789	0.743521	0.91234	0.0041014	0.887214	0.002778	0.025126	TRUE	0.0373105	0.916998	0.0126448	0.891124	0.0110507	0.0258734	0.691257	0.846393	0.0142419	0.850217	0.0115648	-0.00382422
cg10582339	37	17	27171167	FAM222B;FAM222B;FAM222B;FAM222B;FAM222B;FAM222B;FAM222B;FAM222B;FAM222B;FAM222B;FAM222B	NM_001077498;NM_018182;NM_001288638;NM_001288637;NM_001288636;NM_001288635;NM_001288633;NM_001288632;NM_001288631;NM_001288640;NM_001288639	TSS1500;TSS1500;TSS1500;TSS1500;TSS1500;TSS1500;TSS1500;TSS1500;TSS1500;TSS1500;TSS1500	chr17:27169526-27169894	S_Shore	0.000925869	0.743521	0.910935	0.00174036	0.896599	0.00222715	0.0143362	NA
cg13372609	37	1	216894783	ESRRG;ESRRG;ESRRG;ESRRG;ESRRG;ESRRG;ESRRG;ESRRG;ESRRG;ESRRG;ESRRG;ESRRG;ESRRG;ESRRG;ESRRG;ESRRG	NM_001243519;NM_001243515;NM_001243518;NM_001438;NM_001243514;NM_001243505;NM_001243506;NM_001243513;NM_001243512;NM_001243509;NM_001243507;NM_206595;NM_206594;NM_001134285;NM_001243511;NM_001243510	5URT;5URT;5URT;Body;5URT;5URT;5URT;5URT;5URT;5URT;5URT;5URT;5URT;5URT;5URT;5URT			0.000925905	0.743521	0.869453	0.00252764	0.892334	0.00373663	-0.0228812	NA
cg01807124	37	11	74554894	XRRA1;XRRA1;XRRA1;XRRA1;XRRA1	NM_001270381;NM_182969;NM_001270381;NM_182969;NM_001270380	ExonBnd;ExonBnd;Body;Body;Body			0.000926298	0.743521	0.931783	0.000555049	0.916742	0.00291357	0.0150418	NA
cg02216731	37	16	801936				chr16:798171-798510	S_Shelf	0.000929369	0.743521	0.971553	7.00481e-05	0.973396	0.000356874	-0.00184282	TRUE	0.0140342	0.934406	0.0143848	0.966767	0.00422915	-0.0323611	0.908088	0.951049	0.0252756	0.949488	0.00582497	0.00156162
cg05591084	37	22	33674246	LARGE;LARGE	NM_004737;NM_133642	Body;Body			0.000930407	0.743521	0.649934	0.0056269	0.707646	0.0099064	-0.0577122	NA
cg06235469	37	10	49876158						0.000930757	0.743521	0.643158	0.00627104	0.563208	0.0144852	0.0799499	NA
cg10094037	37	19	3761549	APBA3;MRPL54;APBA3;MIR1268A	NM_004886;NM_172251;NM_004886;NR_031672	5URT;TSS1500;1stExon;Body	chr19:3761480-3761826	Island	0.000931569	0.743521	0.0238523	0.000279497	0.0212109	0.000440414	0.00264145	NA
cg10119914	37	8	80656048						0.000932246	0.743521	0.466561	0.0123519	0.583214	0.0194494	-0.116652	NA
cg21534984	37	7	108008856	NRCAM;NRCAM;NRCAM;NRCAM	NM_001193583;NM_001193584;NM_001193582;NM_005010	5URT;5URT;5URT;5URT			0.000932431	0.743521	0.869238	0.00112834	0.856883	0.00216379	0.0123547	NA
cg21366722	37	16	2103242	TSC2;TSC2;TSC2	NM_001077183;NM_000548;NM_001114382	Body;Body;Body	chr16:2105014-2105390	N_Shore	0.000932583	0.743521	0.917328	0.00196462	0.898698	0.00311182	0.0186307	NA
cg19616230	37	4	25657429	SLC34A2;SLC34A2;SLC34A2	NM_001177999;NM_006424;NM_001177998	TSS1500;TSS200;TSS200	chr4:25657119-25657547	Island	0.000933455	0.743521	0.0582567	0.00599474	0.0228402	0.00360948	0.0354166	TRUE	0.826467	0.193432	0.0907868	0.180948	0.012403	0.0124842	0.151443	0.19495	0.0284641	0.165242	0.0222974	0.0297076
cg14548901	37	2	11430093	ROCK2	NM_004850	Body			0.000934364	0.743521	0.0764703	0.0125738	0.754653	0.133437	-0.678182	TRUE	0.198635	0.48179	0.511886	0.0331642	0.0101012	0.448626	0.895863	0.556476	0.0598931	0.5346	0.314789	0.0218756
cg02755194	37	9	100884637	CORO2A;CORO2A	NM_052820;NM_003389	3UTR;3UTR	chr9:100881098-100881660	S_Shelf	0.000934866	0.743521	0.92789	0.00172981	0.909272	0.0032481	0.0186183	NA
cg02848329	37	19	36673729	ZNF565;ZNF565	NM_001042474;NM_152477	Body;Body			0.000935029	0.743521	0.931463	0.00127048	0.923467	0.000940119	0.00799582	TRUE	0.568388	0.929597	0.0239741	0.920822	0.00491521	0.00877523	0.054212	0.913074	0.00734205	0.901695	0.00607936	0.0113791
cg06503546	37	6	165723708	C6orf118	NM_144980	TSS1500			0.00093569	0.743521	0.839926	0.00400524	0.876366	0.00598812	-0.0364395	TRUE	0.063783	0.519929	0.162815	0.756672	0.0540729	-0.236743	0.0286911	0.804726	0.0319947	0.85556	0.0154088	-0.0508342
cg18536132	37	2	241501165	ANKMY1;DUSP28	NM_001308375;NM_001033575	TSS1500;3UTR	chr2:241496576-241497600	S_Shelf	0.000936392	0.743521	0.205076	0.0257559	0.399323	0.0284952	-0.194246	NA
cg19815162	37	2	131890539	PLEKHB2;PLEKHB2;PLEKHB2;PLEKHB2;PLEKHB2;PLEKHB2;PLEKHB2;PLEKHB2;PLEKHB2;PLEKHB2;PLEKHB2;PLEKHB2;PLEKHB2	NM_001267067;NM_001267068;NM_001267066;NM_001100623;NM_001267065;NM_001267064;NM_001267063;NM_001267062;NM_017958;NM_001309450;NM_001309451;NM_001309448;NM_001309452	Body;Body;Body;Body;Body;Body;Body;Body;Body;Body;Body;Body;Body			0.000936873	0.743521	0.571988	0.00468848	0.614064	0.00687454	-0.0420756	NA
cg00474889	37	11	5711068	TRIM22;TRIM22;TRIM22;TRIM22	NM_006074;NM_001199573;NM_006074;NM_001199573	1stExon;1stExon;5URT;5URT			0.00093731	0.743521	0.0550999	0.0012545	0.0442055	0.00175198	0.0108945	TRUE	0.51442	0.0574622	0.0325526	0.0419484	0.0225369	0.0155138	0.436597	0.104648	0.00673516	0.0989525	0.011897	0.00569594
cg15323253	37	6	3766662						0.000938123	0.743521	0.91463	0.00292525	0.888966	0.00414994	0.0256644	TRUE	0.767183	0.870716	0.0560132	0.85937	0.0306279	0.0113454	0.263024	0.874361	0.00845205	0.862055	0.0180485	0.0123057
cg14035351	37	8	27350069	EPHX2;EPHX2;EPHX2;EPHX2	NM_001256482;NM_001256483;NM_001256484;NM_001979	5URT;5URT;5URT;Body	chr8:27348658-27348883	S_Shore	0.00093861	0.743521	0.894934	0.00206345	0.873306	0.00374899	0.0216279	NA
cg14202937	37	1	110170797	AMPD2;AMPD2;AMPD2;AMPD2;AMPD2;AMPD2	NM_001257361;NM_203404;NM_139156;NM_001257360;NM_004037;NM_001308170	Body;Body;Body;Body;Body;Body			0.000939299	0.743521	0.838313	0.00168998	0.82513	0.00198739	0.0131824	TRUE	0.699371	0.633739	0.201198	0.573913	0.175812	0.0598253	0.789021	0.819265	0.0137087	0.82131	0.00507447	-0.00204507
cg26983874	37	19	16736532	MED26	NM_004831	Body	chr19:16738315-16739679	N_Shore	0.000939304	0.743521	0.896558	0.00360029	0.877186	0.00131756	0.0193725	TRUE	0.108253	0.93236	0.0225033	0.898868	0.022377	0.0334915	0.898195	0.864787	0.00814979	0.863053	0.0246833	0.00173455
cg07874353	37	7	150075335	ZNF775	NM_173680	TSS1500	chr7:150075939-150076856	N_Shore	0.000939534	0.743521	0.044039	0.00143676	0.0343716	0.00126351	0.00966742	TRUE	0.62916	0.0484225	0.009526	0.0454375	0.00290239	0.00298497	0.0352269	0.113727	0.007894	0.0929625	0.0131522	0.020765
cg13285458	37	12	49212305	CACNB3;CACNB3;CACNB3;CACNB3;CACNB3;CACNB3	NM_001206915;NM_000725;NM_001206915;NM_000725;NM_001206917;NM_001206916	5URT;5URT;1stExon;1stExon;Body;Body	chr12:49212162-49212642	Island	0.000941327	0.743521	0.0221504	0.000778182	0.0262966	0.000261673	-0.00414623	TRUE	0.546688	0.00964362	0.00770775	0.0126254	0.00147087	-0.00298179	0.0589582	0.0452256	0.00763567	0.03529	0.00383107	0.00993559
cg06864391	37	13	114076387	ADPRHL1;ADPRHL1	NM_138430;NM_199162	3UTR;3UTR			0.000942418	0.743521	0.936296	0.00376316	0.900757	0.00594884	0.0355388	TRUE	0.0542832	0.916479	0.00945554	0.885481	0.022872	0.0309977	0.415754	0.894339	0.013184	0.901417	0.00941046	-0.00707805
cg24351175	37	4	87038436	MAPK10;MAPK10;MAPK10	NM_138980;NM_138982;NM_002753	Body;Body;Body			0.000942954	0.743521	0.925076	0.000388881	0.91693	0.00156609	0.00814562	NA
cg01297331	37	2	121137636						0.000943631	0.743521	0.703232	0.00269248	0.751732	0.00922472	-0.0484999	NA
cg14408505	37	17	40719291	MLX;MLX;MLX	NM_170607;NM_198205;NM_198204	1stExon;Body;Body	chr17:40718686-40719633	Island	0.000944507	0.743521	0.0103032	0.000242638	0.0130163	0.00047983	-0.00271307	TRUE	0.352028	0.0130344	0.00720729	0.0175686	0.00241161	-0.00453419	0.239676	0.0309159	0.00745668	0.0255475	0.00347535	0.00536836
cg02338191	37	15	51200825	AP4E1;AP4E1	NM_001252127;NM_007347	TSS200;TSS200	chr15:51200258-51201270	Island	0.000944662	0.743521	0.0162688	0.000828097	0.0213714	0.000580524	-0.00510265	TRUE	0.840547	0.0355362	0.00993898	0.0368948	0.0052922	-0.00135867	0.831919	0.0539125	0.00726092	0.0530475	0.00286094	0.000865
cg09769060	37	22	20772541						0.000944896	0.743521	0.0379333	0.00231314	0.0258651	0.000609072	0.0120682	NA
cg25828758	37	3	135853076	PPP2R3A;PPP2R3A;PPP2R3A	NM_002718;NM_181897;NM_001190447	Body;Body;Body			0.000945249	0.743521	0.886254	0.00260164	0.840666	0.00865418	0.0455883	NA
cg15400083	37	12	69292708	CPM;CPM;CPM	NM_001874;NM_198320;NM_001005502	Body;Body;Body			0.000947042	0.743896	0.871164	0.00357388	0.89788	0.00391176	-0.0267166	NA
cg05279758	37	21	45544615	PWP2;PWP2	NM_005049;NM_005049	ExonBnd;Body			0.000949035	0.743896	0.938574	0.00285575	0.922302	0.00150675	0.0162719	NA
cg22171321	37	11	75217219	GDPD5	NM_030792	5URT			0.000949561	0.743896	0.88773	0.00169289	0.870728	0.00291877	0.0170018	NA
cg11847442	37	15	41268170						0.000950351	0.743896	0.91491	0.00177839	0.925265	0.00103081	-0.0103552	TRUE	0.0840354	0.942351	0.0156388	0.920301	0.00911581	0.0220501	0.512508	0.900692	0.0123943	0.894892	0.0111437	0.00579975
cg09114892	37	12	120681042	PXN;PXN;PXN;PXN	NM_002859;NM_001243756;NM_001080855;NM_025157	Body;Body;Body;5URT			0.000953094	0.743896	0.887727	0.00130609	0.899344	0.0019028	-0.0116179	NA
cg14825612	37	11	68870778						0.000954227	0.743896	0.279623	0.0285017	0.7386	0.0866379	-0.458977	NA
cg10311161	37	8	68110902	ARFGEF1	NM_006421	3UTR			0.000954763	0.743896	0.844086	0.00592809	0.766097	0.0143214	0.077989	TRUE	0.889664	0.264855	0.235798	0.28605	0.0835713	-0.021195	0.145906	0.757823	0.0195978	0.695095	0.0725098	0.0627277
cg10603678	37	10	98040892						0.000955075	0.743896	0.848287	0.00265746	0.869638	0.00330864	-0.0213509	NA
cg00788048	37	19	7690852	XAB2	NM_020196	Body	chr19:7690709-7691105	Island	0.000956018	0.743896	0.940558	0.00139006	0.917616	0.00434412	0.0229418	TRUE	0.043675	0.918055	0.012601	0.897122	0.00476923	0.0209328	0.198639	0.88434	0.00413601	0.892053	0.00984199	-0.00771213
cg22364465	37	1	208352754	PLXNA2	NM_025179	Body			0.000956226	0.743896	0.755349	0.00371611	0.776807	0.00209564	-0.0214576	TRUE	0.737441	0.644141	0.181247	0.683558	0.0609725	-0.0394174	0.445415	0.78033	0.0312838	0.79753	0.0282182	-0.0171996
cg02338778	37	2	23840763	KLHL29	NM_052920	Body			0.000956764	0.743896	0.937001	0.000295557	0.939513	0.000402609	-0.00251165	TRUE	0.14287	0.857621	0.0392168	0.804573	0.0411057	0.0530481	0.0444371	0.863549	0.00941521	0.833888	0.0214338	0.0296615
cg16583552	37	5	140553150	PCDHB7	NM_018940	1stExon	chr5:140553681-140554637	N_Shore	0.000958721	0.743896	0.755785	0.0274178	0.551633	0.0299679	0.204152	TRUE	0.205335	0.728003	0.120771	0.571447	0.16648	0.156556	0.143764	0.642056	0.106655	0.536122	0.0671587	0.105934
cg15925792	37	21	42798131	MX1;MX1;MX1;MX1;MX1	NM_002462;NM_001178046;NM_002462;NM_001178046;NM_001144925	1stExon;1stExon;5URT;5URT;5URT	chr21:42798146-42798884	N_Shore	0.000960474	0.743896	0.0123993	0.000737467	0.0182251	0.000894936	-0.00582577	TRUE	0.580825	0.019182	0.0108953	0.0153004	0.00272475	0.00388165	0.0369418	0.0386235	0.00561305	0.03031	0.00268775	0.00831355
cg06618957	37	4	52883909	LRRC66	NM_001024611	TSS200			0.000960504	0.743896	0.844709	0.00327208	0.865769	0.00262059	-0.0210602	TRUE	0.952016	0.853046	0.0311885	0.854602	0.0336762	-0.00155592	0.163286	0.846799	0.0348414	0.810562	0.0294575	0.0362365
cg06060185	37	12	102356635						0.000961081	0.743896	0.869781	0.00426579	0.898376	0.00376994	-0.0285952	NA
cg00643449	37	19	12807834	FBXW9	NM_032301	TSS1500	chr19:12807005-12807561	S_Shore	0.000961142	0.743896	0.0337087	0.000554413	0.0260938	0.00141103	0.00761486	NA
cg25306859	37	2	219899930	CCDC108;CCDC108;CCDC108;CCDC108	NM_001278296;NM_152389;NM_194302;NM_001278295	Body;3UTR;Body;Body			0.000961847	0.743896	0.404261	0.0108569	0.480665	0.0106581	-0.0764036	TRUE	0.0879766	0.117868	0.0942837	0.239425	0.0285012	-0.121557	0.0473483	0.452093	0.0720325	0.547948	0.0274399	-0.0958549
cg20707512	37	6	32904957	HLA-DMB;HLA-DMB	NM_002118;NM_002118	Body;ExonBnd			0.000962289	0.743896	0.913321	0.00386243	0.879646	0.00548257	0.0336752	NA
cg11073104	37	21	39643353	KCNJ15;KCNJ15;KCNJ15;KCNJ15;KCNJ15;KCNJ15;KCNJ15;KCNJ15	NM_170737;NM_001276439;NM_001276438;NM_001276437;NM_002243;NM_001276436;NM_001276435;NM_170736	TSS1500;5URT;5URT;5URT;5URT;5URT;5URT;5URT			0.000962409	0.743896	0.900822	0.00194441	0.918282	0.00288291	-0.0174602	TRUE	0.326415	0.88658	0.0608414	0.843858	0.0325702	0.0427219	0.89069	0.880153	0.00769576	0.882305	0.029016	-0.00215197
cg09431717	37	1	50737140						0.000964036	0.744474	0.586012	0.0116117	0.64532	0.00219294	-0.0593082	NA
cg09654329	37	4	3413614	RGS12;RGS12;RGS12	NM_002926;NM_198229;NM_198227	Body;Body;Body	chr4:3414681-3415353	N_Shore	0.0009705	0.747691	0.920319	0.00722074	0.958429	0.00239196	-0.0381104	TRUE	0.84412	0.758309	0.339022	0.710888	0.228805	0.0474211	0.44213	0.831561	0.199578	0.913852	0.013721	-0.082292
cg07083941	37	21	30675125	BACH1;BACH1	NM_001186;NM_206866	5URT;5URT	chr21:30670744-30671786	S_Shelf	0.000971479	0.747691	0.810752	0.0126701	0.744625	0.00370975	0.066127	TRUE	0.896452	0.65291	0.332774	0.679909	0.0241195	-0.0269988	0.502689	0.73959	0.0500383	0.758853	0.0204119	-0.0192625
cg25926955	37	3	194862233	XXYLT1;XXYLT1	NM_001308069;NM_152531	Body;Body			0.000971575	0.747691	0.838263	0.0194922	0.731118	0.00881253	0.107145	NA
cg07517358	37	1	80621258						0.000972497	0.747691	0.348045	0.013319	0.433929	0.0108058	-0.085884	NA
cg02718650	37	15	101690199						0.000973458	0.747691	0.921373	0.000419209	0.931127	0.00190284	-0.00975441	TRUE	0.0755958	0.906675	0.00634083	0.885321	0.018181	0.0213533	0.588593	0.872024	0.0132728	0.867243	0.010205	0.0047818
cg13647946	37	2	21595456						0.000974162	0.747691	0.902473	0.00563491	0.873073	0.00165811	0.0293998	NA
cg26034168	37	2	242754514	NEU4;NEU4;NEU4;NEU4;NEU4	NM_001167601;NM_001167600;NM_001167602;NM_001167599;NM_080741	5URT;5URT;5URT;Body;Body	chr2:242754323-242754629	Island	0.000975046	0.747691	0.708426	0.00570178	0.750975	0.00630789	-0.0425492	TRUE	0.151999	0.599725	0.142217	0.74635	0.0442311	-0.146625	0.851937	0.777382	0.0235963	0.77459	0.0162605	0.00279193
cg19109601	37	12	101677286	UTP20	NM_014503	Body	chr12:101673790-101674156	S_Shelf	0.000975696	0.747691	0.902686	0.00314021	0.884878	0.00167556	0.0178078	TRUE	0.0391367	0.907728	0.0168783	0.867368	0.0218933	0.0403602	0.320694	0.835019	0.0260321	0.85059	0.0122607	-0.0155713
cg19823915	37	11	94525831	AMOTL1;AMOTL1	NM_130847;NM_001301007	Body;Body			0.000977774	0.747691	0.623776	0.00202812	0.686624	0.012404	-0.0628487	NA
cg21261798	37	12	78240186	NAV3;NAV3	NM_014903;NM_001024383	Body;Body			0.00097908	0.747691	0.823503	0.00675145	0.869201	0.00616396	-0.045698	NA
cg03977394	37	5	94891623	TTC37;ARSK	NM_014639;NM_198150	TSS1500;Body	chr5:94890407-94891169	S_Shore	0.000979849	0.747691	0.109045	0.0133848	0.0323257	0.00751703	0.0767197	TRUE	0.297236	0.231548	0.243106	0.0638571	0.0204469	0.16769	0.214003	0.128315	0.0148788	0.1493	0.0262818	-0.0209847
cg04006718	37	10	1068667	IDI2;IDI2-AS1;IDI2-AS1;IDI2-AS1;IDI2-AS1	NM_033261;NR_027709;NR_027708;NR_024629;NR_024628	Body;Body;Body;Body;Body			0.000980244	0.747691	0.891261	0.00468633	0.915088	0.000879656	-0.0238272	TRUE	0.740147	0.900968	0.0148241	0.897738	0.00583289	0.00322996	0.0740698	0.858171	0.015663	0.879358	0.0118101	-0.0211865
cg12441922	37	8	25266904	DOCK5	NM_024940	Body			0.000980493	0.747691	0.875875	0.00200703	0.900009	0.00439306	-0.0241336	NA
cg09710771	37	7	157199809	DNAJB6	NM_058246	Body	chr7:157202370-157203125	N_Shelf	0.000982589	0.747691	0.836648	0.00061502	0.822243	0.00281822	0.0144055	TRUE	0.194086	0.780834	0.0349934	0.749605	0.00474938	0.0312285	0.504788	0.767014	0.0191413	0.759143	0.0112407	0.0078718
cg11718868	37	10	94487237						0.000982687	0.747691	0.900921	0.000732509	0.911299	0.00194487	-0.0103785	TRUE	0.246997	0.75621	0.14121	0.866465	0.0206195	-0.110255	0.264353	0.862252	0.0120097	0.873143	0.0129911	-0.0108902
cg11421029	37	3	141103468	ZBTB38	NM_001080412	5URT			0.000983219	0.747691	0.924719	0.00250148	0.911966	0.000515459	0.0127527	NA
cg15537455	37	19	56739749	ZSCAN5A	NM_024303	TSS200	chr19:56739524-56739792	Island	0.000983385	0.747691	0.974061	0.000242819	0.969709	0.000837118	0.00435198	TRUE	0.335848	0.944353	0.0348657	0.966344	0.00248773	-0.0219914	0.0869753	0.951748	0.00639537	0.958618	0.00206937	-0.00686933
cg09920072	37	2	240650703				chr2:240649998-240650205	S_Shore	0.000984133	0.747691	0.866967	0.00294145	0.894575	0.00468334	-0.0276078	TRUE	0.531724	0.705386	0.138033	0.762299	0.0470563	-0.0569126	0.911312	0.838381	0.0204154	0.84078	0.0359123	-0.00239937
cg02469607	37	6	24721076				chr6:24720387-24721920	Island	0.000986267	0.747691	0.00716712	0.000170824	0.00818435	0.000111312	-0.00101724	NA
cg14731462	37	10	129789429	PTPRE	NM_006504	5URT			0.00098665	0.747691	0.251189	0.0273976	0.408894	0.0157714	-0.157705	TRUE	0.574012	0.423962	0.243513	0.512196	0.0583872	-0.088234	0.257874	0.403148	0.179785	0.519837	0.0503984	-0.116689
cg20153597	37	18	41536922						0.000987419	0.747691	0.664028	0.0108593	0.596262	0.0081654	0.0677653	NA
cg26679912	37	7	37991986						0.000987618	0.747691	0.260691	0.00550353	0.153108	0.0208572	0.107583	TRUE	0.501062	0.187121	0.140153	0.291312	0.2431	-0.104191	0.659027	0.336197	0.135326	0.296992	0.101228	0.0392048
cg21279326	37	1	184771821	FAM129A	NM_052966	Body			0.000988603	0.747768	0.916277	0.00194854	0.926907	0.000864868	-0.0106296	TRUE	0.406973	0.84139	0.110646	0.765942	0.106888	0.0754479	0.0606431	0.873491	0.00851478	0.84617	0.0221187	0.0273211
cg07558131	37	16	22929420				chr16:22926343-22926639	S_Shelf	0.000992975	0.749523	0.865374	0.00563324	0.897975	0.0033343	-0.0326015	TRUE	0.460559	0.809155	0.0855481	0.850133	0.0172147	-0.0409788	0.384696	0.827844	0.0277958	0.843392	0.0181027	-0.0155485
cg08179898	37	7	108210251	THAP5;THAP5;DNAJB9;DNAJB9;THAP5;THAP5;THAP5	NM_182529;NM_001287598;NM_012328;NM_012328;NM_001130475;NM_001287601;NM_001287599	TSS1500;TSS1500;1stExon;5URT;TSS200;TSS200;TSS200	chr7:108209784-108210906	Island	0.000993281	0.749523	0.00842233	0.000317019	0.0100861	0.000105437	-0.00166375	TRUE	0.899634	0.0141815	0.010135	0.0133761	0.00196825	0.000805376	0.78563	0.0266598	0.0026548	0.02722	0.00290943	-0.000560165
cg22475082	37	19	55497681	NLRP2;NLRP2;NLRP2;NLRP2;NLRP2;NLRP2;NLRP2;NLRP2	NM_017852;NM_001174083;NM_001174082;NM_001174081;NM_017852;NM_001174083;NM_001174082;NM_001174081	ExonBnd;ExonBnd;ExonBnd;ExonBnd;Body;Body;Body;Body	chr19:55494229-55494535	S_Shelf	0.000997144	0.749523	0.87503	0.000813268	0.902943	0.0055515	-0.0279128	TRUE	0.28483	0.821202	0.0386356	0.858242	0.043153	-0.03704	0.0209706	0.851662	0.0103885	0.87102	0.00689291	-0.0193581
cg05952475	37	6	163681845	PACRG;PACRG;PACRG	NM_152410;NM_001080378;NM_001080379	Body;Body;Body			0.000998165	0.749523	0.0281752	0.000647093	0.0230039	0.000813864	0.0051713	TRUE	0.781271	0.0327512	0.0321399	0.0389804	0.019679	-0.00622924	0.711324	0.0535778	0.0133716	0.057045	0.0118501	-0.00346725
cg06315841	37	19	40742170	AKT2;AKT2;AKT2;AKT2;AKT2;AKT2	NM_001243028;NM_001243027;NM_001626;NM_001243028;NM_001243027;NM_001626	ExonBnd;ExonBnd;ExonBnd;Body;Body;Body			0.000998617	0.749523	0.91335	0.00325944	0.895346	0.00157578	0.0180039	NA

## Sheet: Legend
ID_REF	Infinium 450k probe name
Genome_Build	Genome build
CHR	Chromosome on which the target locus is located
MAPINFO	Genomic position of C in CG dinucleotide
UCSC_RefGene_Name	Gene name (UCSC)
UCSC_RefGene_Accession	Accession number (UCSC)
UCSC_RefGene_Group	Gene region feature category (UCSC)
UCSC_CpG_Islands_Name	CpG island name (UCSC)
Relation_to_UCSC_CpG_Island	Relationship to Canonical CpG Island: Shores - 0-2 kb from CpG island; Shelves - 2-4 kb from CpG island
p-value	p-value of the Anova between WS and CTR in the present dataset
WS_mean	Mean of methylation values in WS in the present dataset
WS_sd	Standard deviation of methylation values in WS in the present dataset
CTR_mean	Mean of methylation values in CTR in the present dataset
CTR_sd	Standard deviation of methylation values in CTR in the present dataset
Delta_WS_mean-CTR_mean	Difference between mean methylation in WS and mean methylation in CTR in the present dataset
Methyl450_Loci	Is the CpG probe present in the Infinium450k microarray?
p-value in GSE42865	p-value of the Anova between WS and CTR in the GSE42865 dataset
WS_mean in GSE42865	Mean of methylation values in WS in the GSE42865 dataset
WS_sd in GSE42865	Standard deviation of methylation values in WS in the GSE42865 dataset
CTR_mean in GSE42865	Mean of methylation values in CTR in the GSE42865 dataset
CTR_sd in GSE42865	Standard deviation of methylation values in CTR in the GSE42865 dataset
Delta_WS_mean-CTR_mean in GSE42865	Difference between mean methylation in WS and mean methylation in CTR in the GSE42865 dataset
p-value in GSE75310	p-value of the Anova between DSKin the GSE75310 dataset and CTR used in Weidner's study
DSK_mean in GSE75310	Mean of methylation values in DSK in the GSE75310 dataset
DSK_sd in GSE75310	Standard deviation of methylation values in DSK in the GSE75310 dataset
CTR_mean in GSE75310	Mean of methylation values in CTR used in Weidner's paper
CTR_sd in GSE75310	Standard deviation of methylation values in CTR used in Weidner's paper
Delta_DSK_mean-CTR_mean in GSE75310	Difference between mean methylation in dsk in GSE75310 dataset and mean methylation in CTR used in Weidner's paper
