# Supplementary material for: Genome-wide DNA methylation analysis in blood cells from patients with Werner syndrome
Source: Clin Epigenetics. 2017 Aug 30;9:92. doi: 10.1186/s13148-017-0389-4 (PMC5577832; doi:10.1186/s13148-017-0389-4)
Supplement: Supplementary file 4 — List of DMRs between WS and CTR. (XLS 60 kb) [file 13148_2017_389_MOESM4_ESM.xls]

## Sheet: Supplementary File 2
Region	CHR	UCSC_CpG_Islands_Name	Relation_to_UCSC_CpG_Island	GeneName	DMR_pValue
chr18:30349690-30352302*S_Shore	18	chr18:30349690-30352302	S_Shore	KLHL14	1.69793e-05
chr12:50297580-50297988*S_Shore	12	chr12:50297580-50297988	S_Shore	FAIM2	0.00013152
chr6:33396050-33396296*S_Shelf	6	chr6:33396050-33396296	S_Shelf	SYNGAP1	0.000168391
chr5:110074605-110075223*N_Shore	5	chr5:110074605-110075223	N_Shore	SLC25A46	0.000215085
chr22:46366726-46368726*S_Shore	22	chr22:46366726-46368726	S_Shore	WNT7B	0.000233192
chr17:46620367-46621373*S_Shore	17	chr17:46620367-46621373	S_Shore	HOXB2; HOXB-AS1	0.000244681
chr10:5930914-5932389*N_Shore	10	chr10:5930914-5932389	N_Shore	ANKRD16; FBXO18	0.000261161
chr3:9811466-9811736*S_Shore	3	chr3:9811466-9811736	S_Shore	CAMK1	0.000281325
chr2:129075197-129077639*Island	2	chr2:129075197-129077639	Island	HS6ST1	0.000292046
chr15:71145995-71146820*N_Shore	15	chr15:71145995-71146820	N_Shore	LARP6; LRRC49	0.000302033
chr15:101084428-101085178*Island	15	chr15:101084428-101085178	Island	CERS3	0.000341282
chr6:143999154-143999667*N_Shore	6	chr6:143999154-143999667	N_Shore	PHACTR2	0.000393635
chr6:166755812-166756510*S_Shore	6	chr6:166755812-166756510	S_Shore	LOC100289495; SFT2D1	0.000423645
chr4:146540053-146540656*N_Shore	4	chr4:146540053-146540656	N_Shore	MMAA	0.000441415
chr17:20059028-20060060*N_Shore	17	chr17:20059028-20060060	N_Shore	SPECC1	0.000444431
chr6:31939730-31940559*S_Shore	6	chr6:31939730-31940559	S_Shore	DXO; STK19	0.000488824
chr15:99791328-99792042*N_Shore	15	chr15:99791328-99792042	N_Shore	TTC23; LRRC28	0.0004949
chr19:19006031-19007546*S_Shore	19	chr19:19006031-19007546	S_Shore	GDF1; CERS1	0.000509929
chr22:20134462-20134705*S_Shelf	22	chr22:20134462-20134705	S_Shelf	LOC388849	0.000585452
chr19:19624954-19627258*Island	19	chr19:19624954-19627258	Island	NDUFA13; TSSK6	0.000650774
chr1:160990718-160991225*N_Shore	1	chr1:160990718-160991225	N_Shore	F11R	0.000652612
chr6:33266302-33267582*N_Shore	6	chr6:33266302-33267582	N_Shore	RGL2	0.000759464
chr8:117886284-117887319*S_Shore	8	chr8:117886284-117887319	S_Shore	RAD21-AS1; RAD21; MIR3610	0.000773036
chr19:35491151-35492020*N_Shore	19	chr19:35491151-35492020	N_Shore	GRAMD1A	0.000798561
chr17:4692249-4693977*N_Shore	17	chr17:4692249-4693977	N_Shore	GLTPD2	0.000853965
chr4:9783035-9784960*Island	4	chr4:9783035-9784960	Island	DRD5	0.000911924
chr4:1396291-1401730*Island	4	chr4:1396291-1401730	Island	NKX1-1	0.000928038
