# Supplementary material for: Genome-wide DNA methylation analysis in blood cells from patients with Werner syndrome
Source: Clin Epigenetics. 2017 Aug 30;9:92. doi: 10.1186/s13148-017-0389-4 (PMC5577832; doi:10.1186/s13148-017-0389-4)
Supplement: Supplementary file 7 — Relationship between DNA methylation of DMPs and DMRs in the present dataset and RNA expression in the GSE48761 dataset. (XLS 68 kb) [file 13148_2017_389_MOESM7_ESM.xls]

## Sheet: DMPs
ID_REF	CHR	MAPINFO	UCSC_RefGene_Name	UCSC_RefGene_Accession	UCSC_RefGene_Group	UCSC_CpG_Islands_Name	Relation_to_UCSC_CpG_Island	p-value	Delta_WS_mean-CTR_mean	Methylation change in WS	Expression change in WS
cg17287034	10	127897162	ADAM12;ADAM12;ADAM12;ADAM12;ADAM12	NM_003474;NM_001288973;NM_001288975;NM_021641;NM_001288974	Body;Body;Body;Body;Body			0.000443125	-0.0572397	Hypo	Hyper
cg06315841	19	40742170	AKT2;AKT2;AKT2;AKT2;AKT2;AKT2	NM_001243028;NM_001243027;NM_001626;NM_001243028;NM_001243027;NM_001626	ExonBnd;ExonBnd;ExonBnd;Body;Body;Body			0.000998617	0.0180039	Hyper	Hypo
cg06679270	15	101084980	CERS3;CERS3;CERS3;CERS3	NM_001290342;NM_001290341;NM_178842;NM_001290343	TSS1500;TSS1500;TSS200;TSS200	chr15:101084428-101085178	Island	1.68554e-05	0.26647	Hyper	Hyper
cg03407524	17	80043349	FASN;FASN	NM_004104;NM_004104	ExonBnd;Body	chr17:80046054-80046330	N_Shelf	8.88872e-06	0.215764	Hyper	Hypo
cg03089725	8	38281644	FGFR1;FGFR1;FGFR1;FGFR1;FGFR1;FGFR1;FGFR1;FGFR1;FGFR1	NM_001174064;NM_015850;NM_023110;NM_023106;NM_001174063;NM_001174066;NM_001174065;NM_023105;NM_001174067	Body;Body;Body;Body;Body;Body;Body;Body;Body			0.000672008	-0.0145778	Hypo	Hypo
cg19646165	17	7144367	GABARAP	NM_007278	Body	chr17:7141121-7143071	S_Shore	0.000594808	0.0673094	Hyper	Hyper
cg22345769	3	37614806	ITGA9	NM_002207	Body			0.000515791	-0.0964435	Hypo	Hyper
cg06588028	12	6745568	LPAR5	NM_020400	TSS1500			0.00048611	-0.0307567	Hypo	Hyper
cg14548901	2	11430093	ROCK2	NM_004850	Body			0.000934364	-0.678182	Hypo	Hyper
cg17622401	19	453114	SHC2	NM_012435	Body	chr19:453728-453971	N_Shore	0.000690913	0.0559285	Hyper	Hyper
cg00736681	8	134546052	ST3GAL1;ST3GAL1	NM_173344;NM_003033	5URT;5URT			6.55401e-05	0.0316016	Hyper	Hyper
cg05983723	16	70432258	ST3GAL2	NM_006927	Body			0.000894653	0.000758998	Hyper	Hypo
cg06270615	17	40516068	STAT3;STAT3;STAT3	NM_213662;NM_003150;NM_139276	5URT;5URT;5URT			0.000577236	0.0610354	Hyper	Hyper
ch.15.374589R	15	39880009	THBS1	NM_003246	Body			0.000541833	-0.0426599	Hypo	Hyper
cg17148519	16	8993818	USP7;USP7;USP7	NM_001286458;NM_001286457;NM_003470	Body;Body;Body			0.000842302	0.0514676	Hyper	Hypo
cg22867714	12	6169044	VWF	NM_000552	Body	chr12:6165941-6166257	S_Shelf	0.000355795	-0.416873	Hypo	Hyper

## Sheet: DMRs
Region	CHR	UCSC_CpG_Islands_Name	Relation_to_UCSC_CpG_Island	GeneName	DMR_pValue	Methylation change in WS	Expression change in WS
chr2:129075197-129077639*Island	2	chr2:129075197-129077639	Island	HS6ST1	0.000292046	Hyper	Hypo
chr15:101084428-101085178*Island	15	chr15:101084428-101085178	Island	CERS3	0.000341282	Hyper	Hyper
chr19:19006031-19007546*S_Shore	19	chr19:19006031-19007546	S_Shore	GDF1; CERS1	0.000509929	Hyper	Hyper
